# Supplementary material for: Memory CD8+ T cells mediate early pathogen-specific protection via localized delivery of chemokines and IFNγ to clusters of monocytes
Source: Sci Adv. 2021 Sep 1;7(36):eabf9975. doi: 10.1126/sciadv.abf9975 (PMC8442869; doi:10.1126/sciadv.abf9975)
Supplement: Supplementary file 2 — Tables S1 to S3 [file sciadv.abf9975_tables_s1_to_s3.zip]

Archive with 3 entries (3 files):
- sciadv.abf9975_Table_S1.xlsx
- sciadv.abf9975_Table_S2.xlsx
- sciadv.abf9975_Table_S3.xlsx
