# Supplementary material for: Memory CD8+ T cells mediate early pathogen-specific protection via localized delivery of chemokines and IFNγ to clusters of monocytes
Source: Sci Adv. 2021 Sep 1;7(36):eabf9975. doi: 10.1126/sciadv.abf9975 (PMC8442869; doi:10.1126/sciadv.abf9975)
Supplement: Supplementary file 2 — Tables S1 to S3 [file sciadv.abf9975_tables_s1_to_s3.zip › sciadv.abf9975_Table_S1.xlsx]

## Sheet: 703Ag_Infl up
ID	Name	FoldChange	adjusted pvalue	Annotation
10090.ENSMUSP00000101986	1810032O08Rik	1.88687	0.000120304	Putative uncharacterized protein
10090.ENSMUSP00000021719	2010107E04Rik	2.00249	4.78e-05	6.8 kDa mitochondrial proteolipid; ; Belongs to the small mitochondrial proteolipid family
10090.ENSMUSP00000022032	2210016F16Rik	1.73667	0.0247355	RIKEN cDNA 2210016F16 gene
10090.ENSMUSP00000034465	281004N23Rik	1.75517	3.71e-07	Uncharacterized protein C1orf131 homolog; RIKEN cDNA 2810004N23 gene
10090.ENSMUSP00000069230	3110082I17Rik	3.05647	1.17e-05	Uncharacterized protein C7orf50 homolog; RIKEN cDNA 3110082I17 gene
10090.ENSMUSP00000034441	Aars	2.19742	0.000365681	Alanine--tRNA ligase, cytoplasmic; Catalyzes the attachment of alanine to tRNA(Ala) in a two-step reaction: alanine is first activated by ATP to form Ala- AMP and then transferred to the acceptor end of tRNA(Ala). Also edits incorrectly charged tRNA(Ala) via its editing domain
10090.ENSMUSP00000097743	Abcc1	1.72996	0.00362341	Multidrug resistance-associated protein 1; Mediates export of organic anions and drugs from the cytoplasm. Mediates ATP-dependent transport of glutathione and glutathione conjugates, leukotriene C4, estradiol-17-beta-o- glucuronide, methotrexate, antiviral drugs and other xenobiotics. Confers resistance to anticancer drugs. Hydrolyzes ATP with low efficiency
10090.ENSMUSP00000049124	Acbd6	1.58433	0.0231576	Acyl-CoA-binding domain-containing protein 6; Binds long-chain acyl-coenzyme A molecules with a strong preference for unsaturated C18:1-CoA, lower affinity for unsaturated C20:4-CoA, and very weak affinity for saturated C16:0- CoA. Does not bind fatty acids (By similarity)
10090.ENSMUSP00000115260	Adad1	3.68179	0.00360987	Adenosine deaminase domain-containing protein 1; Plays a role in spermatogenesis. Binds to RNA but not to DNA
10090.ENSMUSP00000064570	Adamts6	2.29723	0.00314639	A disintegrin-like and metallopeptidase (reprolysin type) with thrombospondin type 1 motif, 6
10090.ENSMUSP00000019944	Adat2	1.79404	0.0109767	tRNA-specific adenosine deaminase 2; Probably participates in deamination of adenosine-34 to inosine in many tRNAs
10090.ENSMUSP00000026266	Adpgk	2.16619	4.12e-16	ADP-dependent glucokinase; Catalyzes the phosphorylation of D-glucose to D-glucose 6-phosphate using ADP as the phosphate donor. GDP and CDP can replace ADP, but with reduced efficiency; Belongs to the ADP-dependent glucokinase family
10090.ENSMUSP00000084896	Aebp2	2.05811	7.42e-07	Zinc finger protein AEBP2; May interact with and stimulate the activity of the PRC2 complex, which methylates 'Lys-9' and 'Lys-27' residues of histone H3 (By similarity). DNA-binding transcriptional repressor
10090.ENSMUSP00000103048	Aen	1.676	0.0412007	Apoptosis-enhancing nuclease; Exonuclease with activity against single- and double- stranded DNA and RNA. Mediates p53-induced apoptosis. When induced by p53 following DNA damage, digests double-stranded DNA to form single-stranded DNA and amplifies DNA damage signals, leading to enhancement of apoptosis (By similarity)
10090.ENSMUSP00000024594	Agpat4	1.73401	0.04982	1-acyl-sn-glycerol-3-phosphate acyltransferase delta; Converts lysophosphatidic acid (LPA) into phosphatidic acid by incorporating an acyl moiety at the sn-2 position of the glycerol backbone; Belongs to the 1-acyl-sn-glycerol-3-phosphate acyltransferase family
10090.ENSMUSP00000110897	Ahcyl2	2.16384	0.000153974	Putative adenosylhomocysteinase 3; May regulate the electrogenic sodium/bicarbonate cotransporter SLC4A4 activity and Mg(2+)-sensitivity. On the contrary of its homolog AHCYL1, does not regulate ITPR1 sensitivity to inositol 1,4,5-trisphosphate
10090.ENSMUSP00000101164	Ahi1	2.99909	0.007584	Jouberin; Involved in vesicle trafficking and required for ciliogenesis, formation of primary non-motile cilium, and recruitment of RAB8A to the basal body of primary cilium. Component of the tectonic-like complex, a complex localized at the transition zone of primary cilia and acting as a barrier that prevents diffusion of transmembrane proteins between the cilia and plasma membranes. Involved i…
10090.ENSMUSP00000018572	Akap1	5.45871	6.48e-08	A-kinase anchor protein 1, mitochondrial; Differentially targeted protein that binds to type I and II regulatory subunits of protein kinase A. Anchors them to the cytoplasmic face of the mitochondrial outer membrane or allows them to reside in the endoplasmic reticulum. Does not contain the classic KDEL endoplasmic reticulum-targeting sequence. This explains how it is able to switch its localizat…
10090.ENSMUSP00000103981	Akt2	1.54981	0.0474683	RAC-beta serine/threonine-protein kinase; AKT2 is one of 3 closely related serine/threonine- protein kinases (AKT1, AKT2 and AKT3) called the AKT kinases, and which regulate many processes including metabolism, proliferation, cell survival, growth and angiogenesis. This is mediated through serine and/or threonine phosphorylation of a range of downstream substrates. Over 100 substrate candidates h…
10090.ENSMUSP00000023312	Alcam	4.18246	3.69e-05	CD166 antigen; Cell adhesion molecule that mediates both heterotypic cell-cell contacts via its interaction with CD6, as well as homotypic cell-cell contacts. Promotes T-cell activation and proliferation via its interactions with CD6 (By similarity). Contributes to the formation and maturation of the immunological synapse via its interactions with CD6 (By similarity). Mediates homotypic interacti…
10090.ENSMUSP00000034561	Alg9	2.12318	0.0465594	Alpha-1,2-mannosyltransferase ALG9; Catalyzes the transfer of mannose from Dol-P-Man to lipid-linked oligosaccharides
10090.ENSMUSP00000097528	Amd1	1.73625	0.00771884	S-adenosylmethionine decarboxylase proenzyme 1; Essential for biosynthesis of the polyamines spermidine and spermine. Promotes maintenance and self-renewal of embryonic stem cells, by maintaining spermine levels; Belongs to the eukaryotic AdoMetDC family
10090.ENSMUSP00000014640	Ankrd28	3.14835	4.51e-06	Serine/threonine-protein phosphatase 6 regulatory ankyrin repeat subunit A; Putative regulatory subunit of protein phosphatase 6 (PP6) that may be involved in the recognition of phosphoprotein substrates. Involved in the PP6-mediated dephosphorylation of NFKBIE opposing its degradation in response to TNF-alpha. Selectively inhibits the phosphatase activity of PPP1C. Targets PPP1C to modulate HNRP…
10090.ENSMUSP00000022275	Ankrd55	3.8162	0.0074812	Ankyrin repeat domain 55
10090.ENSMUSP00000099990	Anp32b	3.30399	1.51e-12	Acidic leucine-rich nuclear phosphoprotein 32 family member B; Multifunctional protein working as a cell cycle progression factor as well as a cell survival factor. Required for the progression from the G1 to the S phase. Anti-apoptotic protein which functions as a caspase-3 inhibitor. Has no phosphatase 2A (PP2A) inhibitor activity. Exhibits histone chaperone properties, stimulating core histone…
10090.ENSMUSP00000128483	Anp32e	1.58103	7.34e-05	Acidic leucine-rich nuclear phosphoprotein 32 family member E; Histone chaperone that specifically mediates the genome- wide removal of histone H2A.Z/H2AFZ from the nucleosome: removes H2A.Z/H2AFZ from its normal sites of deposition, especially from enhancer and insulator regions. Not involved in deposition of H2A.Z/H2AFZ in the nucleosome. May stabilize the evicted H2A.Z/H2AFZ-H2B dimer, thus sh…
10090.ENSMUSP00000042602	Apex1	2.31701	5.41e-08	DNA-(apurinic or apyrimidinic site) lyase; Multifunctional protein that plays a central role in the cellular response to oxidative stress. The two major activities of APEX1 in DNA repair and redox regulation of transcriptional factors. Functions as a apurinic/apyrimidinic (AP) endodeoxyribonuclease in the DNA base excision repair (BER) pathway of DNA lesions induced by oxidative and alkylating ag…
10090.ENSMUSP00000055862	Arf6	1.7303	3.56e-06	ADP-ribosylation factor 6; GTP-binding protein involved in protein trafficking that regulates endocytic recycling and cytoskeleton remodeling. Required for normal completion of mitotic cytokinesis. May also modulate vesicle budding and uncoating within the Golgi apparatus. Involved in the regulation of dendritic spine development, contributing to the regulation of dendritic branching and filopodi…
10090.ENSMUSP00000013338	Arih2	1.5135	0.00846284	E3 ubiquitin-protein ligase ARIH2; E3 ubiquitin-protein ligase, which catalyzes ubiquitination of target proteins together with ubiquitin- conjugating enzyme E2 UBE2L3 (By similarity). Acts as an atypical E3 ubiquitin-protein ligase by working together with cullin-5-RING ubiquitin ligase complex (ECS complex, also named CRL5 complex) and initiating ubiquitination of ECS substrates: associates wit…
10090.ENSMUSP00000007800	Arpp19	1.50033	0.00403734	cAMP-regulated phosphoprotein 19; Protein phosphatase inhibitor that specifically inhibits protein phosphatase 2A (PP2A) during mitosis. When phosphorylated at Ser-62 during mitosis, specifically interacts with PPP2R2D (PR55-delta) and inhibits its activity, leading to inactivation of PP2A, an essential condition to keep cyclin-B1-CDK1 activity high during M phase. May indirectly enhance GAP-43 e…
10090.ENSMUSP00000063217	Asap2	3.04382	0.00640091	Arf-GAP with SH3 domain, ANK repeat and PH domain-containing protein 2; Activates the small GTPases ARF1, ARF5 and ARF6. Regulates the formation of post-Golgi vesicles and modulates constitutive secretion. Modulates phagocytosis mediated by Fc gamma receptor and ARF6. Modulates PXN recruitment to focal contacts and cell migration (By similarity)
10090.ENSMUSP00000020004	Asf1a	1.80408	0.0366279	Histone chaperone ASF1A; Histone chaperone that facilitates histone deposition and histone exchange and removal during nucleosome assembly and disassembly. Cooperates with chromatin assembly factor 1 (CAF-1) to promote replication-dependent chromatin assembly and with HIRA to promote replication-independent chromatin assembly. Required for the formation of senescence-associated heterochromatin fo…
10090.ENSMUSP00000030903	Atad3a	3.20483	8e-09	ATPase family AAA domain-containing protein 3; Essential for mitochondrial network organization, mitochondrial metabolism and cell growth at organism and cellular level. May play an important role in mitochondrial protein synthesis. May also participate in mitochondrial DNA replication. May bind to mitochondrial DNA D-loops and contribute to nucleoid stability. Required for enhanced channeling of…
10090.ENSMUSP00000027941	Atf3	6.11463	2.44e-06	Cyclic AMP-dependent transcription factor ATF-3; This protein binds the cAMP response element (CRE) (consensus: 5'-GTGACGT[AC][AG]-3'), a sequence present in many viral and cellular promoters. Represses transcription from promoters with ATF sites. It may repress transcription by stabilizing the binding of inhibitory cofactors at the promoter (By similarity); Belongs to the bZIP family. ATF subfam…
10090.ENSMUSP00000027974	Atf6	1.95787	1e-05	Cyclic AMP-dependent transcription factor ATF-6 alpha; Transmembrane glycoprotein of the endoplasmic reticulum that functions as a transcription activator and initiates the unfolded protein response (UPR) during endoplasmic reticulum stress. Cleaved upon ER stress, the N-terminal processed cyclic AMP-dependent transcription factor ATF-6 alpha translocates to the nucleus where it activates transcr…
10090.ENSMUSP00000129811	Atp10a	1.61002	0.00778216	Probable phospholipid-transporting ATPase VA; Catalytic component of a P4-ATPase flippase complex which catalyzes the hydrolysis of ATP coupled to the transport of aminophospholipids from the outer to the inner leaflet of various membranes and ensures the maintenance of asymmetric distribution of phospholipids. Phospholipid translocation seems also to be implicated in vesicle formation and in upt…
10090.ENSMUSP00000031423	Atp2a2	2.53508	1.69e-07	Sarcoplasmic/endoplasmic reticulum calcium ATPase 2; This magnesium-dependent enzyme catalyzes the hydrolysis of ATP coupled with the translocation of calcium from the cytosol to the sarcoplasmic reticulum lumen. Isoform SERCA2A is involved in the regulation of the contraction/relaxation cycle. Acts as a regulator of TNFSF11-mediated Ca(2+) signaling pathways via its interaction with TMEM64 which…
10090.ENSMUSP00000103312	Atp5g1	1.96318	1.5e-06	ATP synthase F(0) complex subunit C1, mitochondrial; Mitochondrial membrane ATP synthase (F(1)F(0) ATP synthase or Complex V) produces ATP from ADP in the presence of a proton gradient across the membrane which is generated by electron transport complexes of the respiratory chain. F-type ATPases consist of two structural domains, F(1) - containing the extramembraneous catalytic core and F(0) - co…
10090.ENSMUSP00000051222	Atp5k	1.57113	0.00815003	ATP synthase subunit e, mitochondrial; Mitochondrial membrane ATP synthase (F(1)F(0) ATP synthase or Complex V) produces ATP from ADP in the presence of a proton gradient across the membrane which is generated by electron transport complexes of the respiratory chain. F-type ATPases consist of two structural domains, F(1) - containing the extramembraneous catalytic core, and F(0) - containing the …
10090.ENSMUSP00000033567	Awat2	3.32003	0.0258245	Acyl-CoA wax alcohol acyltransferase 2; Acyltransferase that predominantly esterify long chain (wax) alcohols with acyl-CoA-derived fatty acids to produce wax esters. Wax esters are enriched in sebum, suggesting that it plays a central role in lipid metabolism in skin. Has no activity using decyl alcohol and significantly prefers the C16 and C18 alcohols. May also have 2-acylglycerol O-acyltransf…
10090.ENSMUSP00000033136	Bag3	2.58766	0.0245355	BAG family molecular chaperone regulator 3; Co-chaperone for HSP70 and HSC70 chaperone proteins. Acts as a nucleotide-exchange factor (NEF) promoting the release of ADP from the HSP70 and HSC70 proteins thereby triggering client/substrate protein release. Nucleotide release is mediated via its binding to the nucleotide-binding domain (NBD) of HSPA8/HSC70 where as the substrate release is mediated…
10090.ENSMUSP00000126202	Banf1	1.96009	1.29e-06	Barrier-to-autointegration factor; Plays fundamental roles in nuclear assembly, chromatin organization, gene expression and gonad development. May potently compress chromatin structure and be involved in membrane recruitment and chromatin decondensation during nuclear assembly. Contains 2 non-specific dsDNA-binding sites which may promote DNA cross-bridging; Belongs to the BAF family
10090.ENSMUSP00000040706	Batf	1.52394	5.42e-05	Basic leucine zipper transcriptional factor ATF-like; AP-1 family transcription factor that controls the differentiation of lineage-specific cells in the immune system: specifically mediates the differentiation of T-helper 17 cells (Th17), follicular T-helper cells (TfH), CD8(+) dendritic cells and class-switch recombination (CSR) in B-cells. Acts via the formation of a heterodimer with JUNB that…
10090.ENSMUSP00000045744	Batf2	3.21242	0.0310296	Basic leucine zipper transcriptional factor ATF-like 2; AP-1 family transcription factor that controls the differentiation of lineage-specific cells in the immune system. Selectively suppresses CYR61/CCN1 transcription and hence blocks the downstream cell proliferation signals produced by CYR61 and inhibits CYR61-induced anchorage-independent growth and invasion in several cancer types. Possibly …
10090.ENSMUSP00000027943	Batf3	3.06566	0.0434288	Basic leucine zipper transcriptional factor ATF-like 3; AP-1 family transcription factor that controls the differentiation of CD8(+) thymic conventional dendritic cells in the immune system. Acts via the formation of a heterodimer with JUN family proteins that recognizes and binds DNA sequence 5'- TGA[CG]TCA-3' and regulates expression of target genes. Required for development of CD8-alpha(+) cla…
10090.ENSMUSP00000039757	Baz1a	1.71179	1.87e-10	Bromodomain adjacent to zinc finger domain protein 1A; Component of the ACF complex, an ATP-dependent chromatin remodeling complex, that regulates spacing of nucleosomes using ATP to generate evenly spaced nucleosomes along the chromatin. The ATPase activity of the complex is regulated by the length of flanking DNA. Also involved in facilitating the DNA replication process. BAZ1A is the accessory…
10090.ENSMUSP00000132091	BC049352	2.35341	0.0496138	cDNA sequence BC049352
10090.ENSMUSP00000032402	Bcat1	3.65613	0.0119619	Branched-chain-amino-acid aminotransferase, cytosolic; Catalyzes the first reaction in the catabolism of the essential branched chain amino acids leucine, isoleucine, and valine
10090.ENSMUSP00000065612	Bcl2a1b	1.58748	0.000485001	B cell leukemia/lymphoma 2 related protein A1b
10090.ENSMUSP00000063842	Bcl2a1c	2.41454	0.0389481	B cell leukemia/lymphoma 2 related protein A1c
10090.ENSMUSP00000096087	Bcl2a1d	2.63637	1.27e-07	B cell leukemia/lymphoma 2 related protein A1d
10090.ENSMUSP00000007803	Bcl2l1	2.99506	2.17e-09	Bcl-2-like protein 1; Potent inhibitor of cell death. Inhibits activation of caspases. Appears to regulate cell death by blocking the voltage- dependent anion channel (VDAC) by binding to it and preventing the release of the caspase activator, CYC1, from the mitochondrial membrane. Also acts as a regulator of G2 checkpoint and progression to cytokinesis during mitosis
10090.ENSMUSP00000111175	Bcor	1.93256	0.000181278	BCL-6 corepressor; Transcriptional corepressor. May specifically inhibit gene expression when recruited to promoter regions by sequence- specific DNA-binding proteins such as BCL6 and MLLT3. This repression may be mediated at least in part by histone deacetylase activities which can associate with this corepressor. Involved in the repression of TFAP2A; impairs binding of BCL6 and KDM2B to TFAP2A …
10090.ENSMUSP00000114873	Bola2	2.30474	0.000144021	BolA-like protein 2; Acts as a cytosolic iron-sulfur (Fe-S) cluster assembly factor that facilitates [2Fe-2S] cluster insertion into a subset of cytosolic proteins. Acts together with the monothiol glutaredoxin GLRX3; Belongs to the BolA/IbaG family
10090.ENSMUSP00000037609	Bri3bp	3.38245	0.000273117	BRI3-binding protein; Involved in tumorigenesis and may function by stabilizing p53/TP53
10090.ENSMUSP00000022163	Btf3	1.69576	7.84e-07	Transcription factor BTF3; When associated with NACA, prevents inappropriate targeting of non-secretory polypeptides to the endoplasmic reticulum (ER). Binds to nascent polypeptide chains as they emerge from the ribosome and blocks their interaction with the signal recognition particle (SRP), which normally targets nascent secretory peptides to the ER. BTF3 is also a general transcription factor …
10090.ENSMUSP00000023570	Btg3	2.34424	0.00423086	B cell translocation gene 3; Overexpression impairs serum-induced cell cycle progression from the G0/G1 to S phase
10090.ENSMUSP00000077612	C1qbp	3.53645	1.06e-10	Complement component 1 Q subcomponent-binding protein, mitochondrial; Is believed to be a multifunctional and multicompartmental protein involved in inflammation and infection processes, ribosome biogenesis, regulation of apoptosis, transcriptional regulation and pre-mRNA splicing. At the cell surface is thought to act as an endothelial receptor for plasma proteins of the complement and kallikrei…
10090.ENSMUSP00000013773	Cad	2.70289	3.93e-07	CAD protein; This protein is a "fusion" protein encoding four enzymatic activities of the pyrimidine pathway (GATase, CPSase, ATCase and DHOase)
10090.ENSMUSP00000071786	Car12	3.17464	0.00127224	Carbonic anhydrase 12; Reversible hydration of carbon dioxide; Belongs to the alpha-carbonic anhydrase family
10090.ENSMUSP00000089860	Ccdc38	3.79054	0.000176273	Coiled-coil domain containing 38
10090.ENSMUSP00000097604	Ccdc50	1.7356	0.000133002	Coiled-coil domain-containing protein 50; Involved in EGFR signaling
10090.ENSMUSP00000050996	Ccdc57	3.14839	0.0378022	Coiled-coil domain containing 57
10090.ENSMUSP00000125874	Ccdc58	2.48859	3.43e-09	Coiled-coil domain containing 58; Belongs to the CCDC58 family
10090.ENSMUSP00000103824	Ccl1	12.7373	6.29e-36	C-C motif chemokine 1; Cytokine that is chemotactic for neutrophils; Belongs to the intercrine beta (chemokine CC) family
10090.ENSMUSP00000001008	Ccl3	7.40427	3.09e-29	C-C motif chemokine 3; Monokine with inflammatory, pyrogenic and chemokinetic properties. Has a potent chemotactic activity for eosinophils. Binding to a high-affinity receptor activates calcium release in neutrophils; Belongs to the intercrine beta (chemokine CC) family
10090.ENSMUSP00000019074	Ccl4	7.51889	1.83e-26	C-C motif chemokine 4; Monokine with inflammatory and chemokinetic properties
10090.ENSMUSP00000036288	Cct2	1.6364	7e-13	T-complex protein 1 subunit beta; Molecular chaperone; assists the folding of proteins upon ATP hydrolysis. As part of the BBS/CCT complex may play a role in the assembly of BBSome, a complex involved in ciliogenesis regulating transports vesicles to the cilia. Known to play a role, in vitro, in the folding of actin and tubulin; Belongs to the TCP-1 chaperonin family
10090.ENSMUSP00000044653	Cd3eap	2.12846	0.000425711	DNA-directed RNA polymerase I subunit RPA34; DNA-dependent RNA polymerase catalyzes the transcription of DNA into RNA using the four ribonucleoside triphosphates as substrates. Component of RNA polymerase I which synthesizes ribosomal RNA precursors. Involved in UBTF-activated transcription, presumably at a step following PIC formation; Belongs to the eukaryotic RPA34 RNA polymerase subunit family
10090.ENSMUSP00000033466	Cd40lg	2.01956	0.0232182	CD40 ligand; Cytokine that binds to CD40/TNFRSF5. Costimulates T-cell proliferation and cytokine production. Its cross-linking on T- cells generates a costimulatory signal which enhances the production of IL4 and IL10 in conjunction with the TCR/CD3 ligation and CD28 costimulation. Induces the activation of NF- kappa-B and kinases MAPK8 and PAK2 in T-cells (By similarity). Mediates B-cell prolife…
10090.ENSMUSP00000019633	Cd70	7.49515	3.57e-11	CD70 antigen; Cytokine that binds to CD27. Plays a role in T-cell activation. Induces the proliferation of costimulated T-cells and enhances the generation of cytolytic T-cells; Belongs to the tumor necrosis factor family
10090.ENSMUSP00000020550	Cdc34	2.0387	0.00729675	Ubiquitin-conjugating enzyme E2 R1; Accepts ubiquitin from the E1 complex and catalyzes its covalent attachment to other proteins. In vitro catalyzes 'Lys- 48'-linked polyubiquitination. Cooperates with the E2 UBCH5C and the SCF(FBXW11) E3 ligase complex for the polyubiquitination of NFKBIA leading to its subsequent proteasomal degradation. Performs ubiquitin chain elongation building ubiquitin c…
10090.ENSMUSP00000099752	Cdca7	2.49152	0.000432594	Cell division cycle-associated protein 7; Participates in MYC-mediated cell transformation and apoptosis; induces anchorage-independent growth and clonogenicity in lymphoblastoid cells. Insufficient to induce tumorigenicity when overexpressed but contributes to MYC-mediated tumorigenesis. May play a role as transcriptional regulator (By similarity)
10090.ENSMUSP00000126024	Cdk6	2.25271	1.54e-05	Cyclin-dependent kinase 6; Serine/threonine-protein kinase involved in the control of the cell cycle and differentiation; promotes G1/S transition. Phosphorylates pRB/RB1 and NPM1. Interacts with D-type G1 cyclins during interphase at G1 to form a pRB/RB1 kinase and controls the entrance into the cell cycle. Involved in initiation and maintenance of cell cycle exit during cell differentiation; pr…
10090.ENSMUSP00000031640	Cdk8	3.3481	1.73e-07	Cyclin-dependent kinase 8; Component of the Mediator complex, a coactivator involved in regulated gene transcription of nearly all RNA polymerase II-dependent genes. Mediator functions as a bridge to convey information from gene-specific regulatory proteins to the basal RNA polymerase II transcription machinery. Mediator is recruited to promoters by direct interactions with regulatory proteins an…
10090.ENSMUSP00000023829	Cdkn1a	3.13711	0.0130229	Cyclin-dependent kinase inhibitor 1; May be involved in p53/TP53 mediated inhibition of cellular proliferation in response to DNA damage. Binds to and inhibits cyclin-dependent kinase activity, preventing phosphorylation of critical cyclin-dependent kinase substrates and blocking cell cycle progression. Functions in the nuclear localization and assembly of cyclin D-CDK4 complex and promotes its k…
10090.ENSMUSP00000033169	Cdr2	2.62638	0.0172607	Cerebellar degeneration-related 2
10090.ENSMUSP00000044420	Cdv3	2.36111	2.93e-09	Protein CDV3; Carnitine deficiency-associated gene expressed in ventricle 3; Belongs to the CDV3 family
10090.ENSMUSP00000069850	Cebpb	3.36401	0.00383388	CCAAT/enhancer-binding protein beta; Important transcription factor regulating the expression of genes involved in immune and inflammatory responses. Plays also a significant role in adipogenesis, as well as in the gluconeogenic pathway, liver regeneration, and hematopoiesis. The consensus recognition site is 5'- T[TG]NNGNAA[TG]-3'. Its functional capacity is governed by protein interactions and …
10090.ENSMUSP00000112602	Cep135	1.76532	0.0402358	Centrosomal protein of 135 kDa; Centrosomal protein involved in centriole biogenesis. Acts as a scaffolding protein during early centriole biogenesis. Required for the targeting of centriole satellite proteins to centrosomes such as of PCM1, SSX2IP and CEP290 and recruitment of WRAP73 to centrioles. Also required for centriole-centriole cohesion during interphase by acting as a platform protein f…
10090.ENSMUSP00000109952	Cflar	1.51333	7.07e-06	CASP8 and FADD-like apoptosis regulator; Apoptosis regulator protein which may function as a crucial link between cell survival and cell death pathways in mammalian cells. Acts as an inhibitor of TNFRSF6 mediated apoptosis. A proteolytic fragment (p43) is likely retained in the death-inducing signaling complex (DISC) thereby blocking further recruitment and processing of caspase-8 at the complex.…
10090.ENSMUSP00000057270	Champ1	1.96778	9.62e-05	Chromosome alignment-maintaining phosphoprotein 1; Required for proper alignment of chromosomes at metaphase and their accurate segregation during mitosis. Involved in the maintenance of spindle microtubules attachment to the kinetochore during sister chromatid biorientation. May recruit CENPE and CENPF to the kinetochore (By similarity)
10090.ENSMUSP00000071202	Chchd1	1.93809	2.82e-07	Coiled-coil-helix-coiled-coil-helix domain containing 1; Belongs to the mitochondrion-specific ribosomal protein mS37 family
10090.ENSMUSP00000036206	Chmp4b	2.00997	0.00744163	Charged multivesicular body protein 4b; Probable core component of the endosomal sorting required for transport complex III (ESCRT-III) which is involved in multivesicular bodies (MVBs) formation and sorting of endosomal cargo proteins into MVBs. MVBs contain intraluminal vesicles (ILVs) that are generated by invagination and scission from the limiting membrane of the endosome and mostly are deli…
10090.ENSMUSP00000040775	Chst2	4.77093	0.000220609	Carbohydrate sulfotransferase 2; Sulfotransferase that utilizes 3'-phospho-5'-adenylyl sulfate (PAPS) as sulfonate donor to catalyze the transfer of sulfate to position 6 of non-reducing N-acetylglucosamine (GlcNAc) residues within keratan-like structures on N-linked glycans and within mucin-associated glycans that can ultimately serve as SELL ligands. SELL ligands are present in high endothelial…
10090.ENSMUSP00000124943	Ciart	2.43397	0.0135017	Circadian-associated transcriptional repressor; Transcriptional repressor which forms a negative regulatory component of the circadian clock and acts independently of the circadian transcriptional repressors: CRY1, CRY2 and BHLHE41. In a histone deacetylase-dependent manner represses the transcriptional activator activity of the CLOCK-ARNTL/BMAL1 heterodimer. Abrogates the interaction of ARNTL/BM…
10090.ENSMUSP00000075250	Cks2	1.89955	0.000567411	Cyclin-dependent kinases regulatory subunit 2; Binds to the catalytic subunit of the cyclin dependent kinases and is essential for their biological function
10090.ENSMUSP00000004428	Clcn5	2.64623	0.0199814	H(+)/Cl(-) exchange transporter 5; Proton-coupled chloride transporter. Functions as antiport system and exchanges chloride ions against protons. Important for normal acidification of the endosome lumen. May play an important role in renal tubular function (By similarity); Belongs to the chloride channel (TC 2.A.49) family. ClC-5/CLCN5 subfamily
10090.ENSMUSP00000121848	Clec5a	3.71411	0.00988128	C-type lectin domain family 5 member A; Functions as a positive regulator of osteoclastogenesis. Cell surface receptor that signals via TYROBP. Regulates inflammatory responses. Acts as a key regulator of synovial injury and bone erosion during autoimmune joint inflammation. Critical macrophage receptor for dengue virus serotypes 1-4. The binding of dengue virus to CLEC5A triggers signaling throu…
10090.ENSMUSP00000041453	Clic4	2.20427	8.58e-06	Chloride intracellular channel protein 4; Can insert into membranes and form poorly selective ion channels that may also transport chloride ions. Channel activity depends on the pH. Membrane insertion seems to be redox-regulated and may occur only under oxydizing conditions. Promotes cell- surface expression of HRH3 (By similarity). May play a role in angiogenesis
10090.ENSMUSP00000022102	Clptm1l	1.5139	0.00443987	Cleft lip and palate transmembrane protein 1-like protein; Enhances cisplatin-mediated apoptosis, when overexpressed
10090.ENSMUSP00000090593	Cluh	3.06968	2.25e-06	Clustered mitochondria protein homolog; mRNA-binding protein involved in proper cytoplasmic distribution of mitochondria. Specifically binds mRNAs of nuclear- encoded mitochondrial proteins in the cytoplasm and regulates transport or translation of these transcripts close to mitochondria, playing a role in mitochondrial biogenesis
10090.ENSMUSP00000110011	Cmss1	1.73953	7e-09	Protein CMSS1; Cms small ribosomal subunit 1; Belongs to the CMS1 family
10090.ENSMUSP00000128718	Col9a3	3.57268	0.00546116	Collagen, type IX, alpha 3
10090.ENSMUSP00000031262	Coq2	1.91585	0.000679421	4-hydroxybenzoate polyprenyltransferase, mitochondrial; Catalyzes the prenylation of para-hydroxybenzoate (PHB) with an all-trans polyprenyl group. Mediates the second step in the final reaction sequence of coenzyme Q (CoQ) biosynthesis, which is the condensation of the polyisoprenoid side chain with PHB, generating the first membrane-bound Q intermediate
10090.ENSMUSP00000032887	Coq7	1.564	0.00203356	5-demethoxyubiquinone hydroxylase, mitochondrial; Catalyzes the hydroxylation of 2-polyprenyl-3-methyl-6- methoxy-1,4-benzoquinol (DMQH2) during ubiquinone biosynthesis. Has also a structural role in the COQ enzyme complex, stabilizing other COQ polypeptides (By similarity). Involved in lifespan determination in a ubiquinone-independent manner; Belongs to the COQ7 family
10090.ENSMUSP00000103385	Coro2a	1.89664	3.04e-07	Coronin-2A; Coronin, actin binding protein 2A
10090.ENSMUSP00000054086	Cox17	1.7439	0.00257927	Cytochrome c oxidase assembly protein 17; Copper chaperone for cytochrome c oxidase (COX). Binds two copper ions and deliver them to the Cu(A) site of COX (By similarity)
10090.ENSMUSP00000034881	Cox7a2	1.66543	0.000942727	Cytochrome c oxidase subunit 7A2, mitochondrial; This protein is one of the nuclear-coded polypeptide chains of cytochrome c oxidase, the terminal oxidase in mitochondrial electron transport
10090.ENSMUSP00000115419	Cox7c	1.68154	0.000497526	Cytochrome c oxidase subunit 7C, mitochondrial; This protein is one of the nuclear-coded polypeptide chains of cytochrome c oxidase, the terminal oxidase in mitochondrial electron transport
10090.ENSMUSP00000071794	Cpsf1	1.77924	0.00921235	Cleavage and polyadenylation specificity factor subunit 1; Component of the cleavage and polyadenylation specificity factor (CPSF) complex that plays a key role in pre- mRNA 3'-end formation, recognizing the AAUAAA signal sequence and interacting with poly(A) polymerase and other factors to bring about cleavage and poly(A) addition. This subunit is involved in the RNA recognition step of the poly…
10090.ENSMUSP00000005019	Crabp2	11.1117	3.9e-34	Cellular retinoic acid-binding protein 2; Transports retinoic acid to the nucleus. Regulates the access of retinoic acid to the nuclear retinoic acid receptors
10090.ENSMUSP00000028835	Crls1	2.40063	0.00145651	Cardiolipin synthase (CMP-forming); Catalyzes the synthesis of cardiolipin (CL) (diphosphatidylglycerol) by specifically transferring a phosphatidyl group from CDP-diacylglycerol to phosphatidylglycerol (PG). CL is a key phospholipid in mitochondrial membranes and plays important roles in maintaining the functional integrity and dynamics of mitochondria under both optimal and stress conditions
10090.ENSMUSP00000137837	Crtam	2.11646	7.14e-05	Cytotoxic and regulatory T-cell molecule; Interaction with CADM1 promotes natural killer (NK) cell cytotoxicity and interferon-gamma (IFN-gamma) secretion by CD8+ cells in vitro as well as NK cell-mediated rejection of tumors expressing CADM3 in vivo; Belongs to the nectin family
10090.ENSMUSP00000081941	Crtap	2.38605	0.00787797	Cartilage-associated protein; Necessary for efficient 3-hydroxylation of fibrillar collagen prolyl residues; Belongs to the leprecan family
10090.ENSMUSP00000020227	Cry1	2.27151	4.01e-05	Cryptochrome-1; Transcriptional repressor which forms a core component of the circadian clock. The circadian clock, an internal time- keeping system, regulates various physiological processes through the generation of approximately 24 hour circadian rhythms in gene expression, which are translated into rhythms in metabolism and behavior. It is derived from the Latin roots 'circa' (about) and 'die…
10090.ENSMUSP00000019060	Csf2	5.31793	3.91e-10	Granulocyte-macrophage colony-stimulating factor; Cytokine that stimulates the growth and differentiation of hematopoietic precursor cells from various lineages, including granulocytes, macrophages, eosinophils and erythrocytes
10090.ENSMUSP00000070259	Csnk1g3	1.64635	0.00265966	Casein kinase I isoform gamma-3; Serine/threonine-protein kinase. Casein kinases are operationally defined by their preferential utilization of acidic proteins such as caseins as substrates. It can phosphorylate a large number of proteins. Participates in Wnt signaling (By similarity). Regulates fast synaptic transmission mediated by glutamate
10090.ENSMUSP00000038938	Ctdp1	1.73906	0.0237301	RNA polymerase II subunit A C-terminal domain phosphatase; Processively dephosphorylates 'Ser-2' and 'Ser-5' of the heptad repeats YSPTSPS in the C-terminal domain of the largest RNA polymerase II subunit. This promotes the activity of RNA polymerase II. Plays a role in the exit from mitosis by dephosphorylating crucial mitotic substrates (USP44, CDC20 and WEE1) that are required for M-phase-prom…
10090.ENSMUSP00000129683	Cystm1	3.0207	0.0484779	Cysteine-rich transmembrane module containing 1
10090.ENSMUSP00000108465	D030056L22Rik	2.81014	0.000378099	Uncharacterized protein C9orf40 homolog; RIKEN cDNA D030056L22 gene
10090.ENSMUSP00000110513	D17Wsu92e	1.51145	0.0102379	Uncharacterized protein C6orf106 homolog; DNA segment, Chr 17, Wayne State University 92, expressed
10090.ENSMUSP00000025350	Dcp2	1.50292	0.00964793	m7GpppN-mRNA hydrolase; Decapping metalloenzyme that catalyzes the cleavage of the cap structure on mRNAs. Removes the 7-methyl guanine cap structure from mRNA molecules, yielding a 5'- phosphorylated mRNA fragment and 7m-GDP. Necessary for the degradation of mRNAs, both in normal mRNA turnover and in nonsense-mediated mRNA decay (By similarity). Plays a role in replication-dependent histone mRNA…
10090.ENSMUSP00000047845	Dctpp1	2.12322	1.21e-07	dCTP pyrophosphatase 1; Hydrolyzes deoxynucleoside triphosphates (dNTPs) to the corresponding nucleoside monophosphates. Has a strong preference for dCTP and its analogs including 5-iodo-dCTP and 5-methyl-dCTP for which it may even have a higher efficiency. May protect DNA or RNA against the incorporation of these genotoxic nucleotide analogs through their catabolism
10090.ENSMUSP00000034499	Dcun1d5	2.11101	0.000202435	DCN1-like protein 5; DCN1, defective in cullin neddylation 1, domain containing 5 (S. cerevisiae)
10090.ENSMUSP00000099542	Ddi2	1.70257	0.0215486	Protein DDI1 homolog 2; Mediates transcriptional and post-transcriptional regulation of SLC5A1. Inhibits a dynamin and PKC-dependent exocytotic pathway of SLC5A1. Also involved in transcriptional regulation of SLC22A2. Exhibits glucose-dependent, short-term inhibition of SLC5A1 and SLC22A2 by inhibiting the release of vesicles from the trans-Golgi network (By similarity). Regulates the expression…
10090.ENSMUSP00000042691	Ddx21	2.00858	1.35e-09	Nucleolar RNA helicase 2; RNA helicase that acts as a sensor of the transcriptional status of both RNA polymerase (Pol) I and II: promotes ribosomal RNA (rRNA) processing and transcription from polymerase II (Pol II). Binds various RNAs, such as rRNAs, snoRNAs, 7SK and, at lower extent, mRNAs. In the nucleolus, localizes to rDNA locus, where it directly binds rRNAs and snoRNAs, and promotes rRNA …
10090.ENSMUSP00000018143	Ddx27	1.55593	0.0353129	Probable ATP-dependent RNA helicase DDX27; Probable ATP-dependent RNA helicase. Component of the nucleolar ribosomal RNA (rRNA) processing machinery that regulates 3' end formation of ribosomal 47S rRNA; Belongs to the DEAD box helicase family. DDX27/DRS1 subfamily
10090.ENSMUSP00000000804	Ddx3x	1.5599	3.42e-07	ATP-dependent RNA helicase DDX3X; Multifunctional ATP-dependent RNA helicase. The ATPase activity can be stimulated by various ribo- and deoxynucleic acids indicative for a relaxed substrate specificity. In vitro can unwind partially double-stranded DNA with a preference for 5'- single-stranded DNA overhangs. Is involved in several steps of gene expression, such as transcription, mRNA maturation,…
10090.ENSMUSP00000031478	Ddx51	2.22506	0.0265841	ATP-dependent RNA helicase DDX51; ATP-binding RNA helicase involved in the biogenesis of 60S ribosomal subunits; Belongs to the DEAD box helicase family. DDX51/DBP6 subfamily
10090.ENSMUSP00000031845	Dfna5	2.96348	0.00830251	Gasdermin-E; Plays a role in the TP53-regulated cellular response to DNA damage probably by cooperating with TP53
10090.ENSMUSP00000074290	Dgkh	3.09408	0.000527344	Diacylglycerol kinase, eta
10090.ENSMUSP00000104167	Dhx33	2.40137	1.75e-07	Putative ATP-dependent RNA helicase DHX33; Stimulates RNA polymerase I transcription of the 47S precursor rRNA. Associates with ribosomal DNA (rDNA) loci where it is involved in POLR1A recruitment. Important element of nucleolar organization (By similarity); Belongs to the DEAD box helicase family. DEAH subfamily
10090.ENSMUSP00000033776	Dkc1	1.53354	0.00888675	H/ACA ribonucleoprotein complex subunit 4; Required for ribosome biogenesis and telomere maintenance. Probable catalytic subunit of H/ACA small nucleolar ribonucleoprotein (H/ACA snoRNP) complex, which catalyzes pseudouridylation of rRNA. This involves the isomerization of uridine such that the ribose is subsequently attached to C5, instead of the normal N1. Each rRNA can contain up to 100 pseudo…
10090.ENSMUSP00000081712	Dnajb5	3.34173	0.0096691	DnaJ (Hsp40) homolog, subfamily B, member 5
10090.ENSMUSP00000051643	Dnajc11	2.07731	0.0022611	DnaJ homolog subfamily C member 11; Required for mitochondrial inner membrane organization. Seems to function through its association with the MICOS complex and the mitochondrial outer membrane sorting assembly machinery (SAM) complex; Belongs to the DNAJC11 family
10090.ENSMUSP00000030771	Dnajc2	1.83273	0.000834488	DnaJ homolog subfamily C member 2; Acts both as a chaperone in the cytosol and as a chromatin regulator in the nucleus. When cytosolic, acts as a molecular chaperone: component of the ribosome-associated complex (RAC), a complex involved in folding or maintaining nascent polypeptides in a folding-competent state. In the RAC complex, stimulates the ATPase activity of the ribosome-associated pool o…
10090.ENSMUSP00000116865	Dnajc21	1.66374	0.0085721	DnaJ homolog subfamily C member 21; May act as a co-chaperone for HSP70. May play a role in ribosomal RNA (rRNA) biogenesis, possibly in the maturation of the 60S subunit. Binds the precursor 45S rRNA
10090.ENSMUSP00000020991	Dnmt3a	2.80456	0.000567722	DNA (cytosine-5)-methyltransferase 3A; Required for genome-wide de novo methylation and is essential for the establishment of DNA methylation patterns during development. DNA methylation is coordinated with methylation of histones. It modifies DNA in a non-processive manner and also methylates non-CpG sites. May preferentially methylate DNA linker between 2 nucleosomal cores and is inhibited by h…
10090.ENSMUSP00000105396	Dnmt3b	2.2258	0.0057172	DNA (cytosine-5)-methyltransferase 3B; Required for genome-wide de novo methylation and is essential for the establishment of DNA methylation patterns during development. DNA methylation is coordinated with methylation of histones. May preferentially methylates nucleosomal DNA within the nucleosome core region. May function as transcriptional co- repressor by associating with CBX4 and independent…
10090.ENSMUSP00000045283	Dnph1	4.53631	0.000226957	2'-deoxynucleoside 5'-phosphate N-hydrolase 1; Catalyzes the cleavage of the N-glycosidic bond of deoxyribonucleoside 5'-monophosphates to yield deoxyribose 5- phosphate and a purine or pyrimidine base. Deoxyribonucleoside 5'- monophosphates containing purine bases are preferred to those containing pyrimidine bases; Belongs to the 2'-deoxynucleoside 5'-phosphate N- hydrolase 1 family
10090.ENSMUSP00000100973	Dot1l	2.72704	3.73e-22	Histone-lysine N-methyltransferase, H3 lysine-79 specific; DOT1-like, histone H3 methyltransferase (S. cerevisiae)
10090.ENSMUSP00000025383	Dtwd2	1.95988	0.0342856	DTW domain containing 2
10090.ENSMUSP00000028846	Dusp2	2.48832	0.000168968	Dual specificity protein phosphatase 2; Regulates mitogenic signal transduction by dephosphorylating both Thr and Tyr residues on MAP kinases ERK1 and ERK2; Belongs to the protein-tyrosine phosphatase family. Non-receptor class dual specificity subfamily
10090.ENSMUSP00000093603	Dusp22	1.90548	0.0431513	Dual specificity protein phosphatase 22; Activates the Jnk signaling pathway. Dephosphorylates and deactivates p38 and stress-activated protein kinase/c-Jun N- terminal kinase (SAPK/JNK); Belongs to the protein-tyrosine phosphatase family. Non-receptor class dual specificity subfamily
10090.ENSMUSP00000047900	Dusp5	2.71055	5.55e-09	Dual specificity phosphatase 5; Belongs to the protein-tyrosine phosphatase family. Non-receptor class dual specificity subfamily
10090.ENSMUSP00000020775	Dynll2	2.60214	0.00287805	Dynein light chain 2, cytoplasmic; Acts as one of several non-catalytic accessory components of the cytoplasmic dynein 1 complex that are thought to be involved in linking dynein to cargos and to adapter proteins that regulate dynein function. Cytoplasmic dynein 1 acts as a motor for the intracellular retrograde motility of vesicles and organelles along microtubules. May play a role in changing o…
10090.ENSMUSP00000051211	E13	3.8288	1.66e-05	Elongin BC and Polycomb repressive complex 2-associated protein; Scaffold protein that serves as a bridging partner between the PRC2/EED-EZH2 complex and the elongin BC complex: required to fine-tune the transcriptional status of Polycomb group (PcG) target genes in embryonic stem cells (ESCs). Plays a key role in genomic regions that display both active and repressive chromatin properties in plu…
10090.ENSMUSP00000127877	E2f5	2.21626	0.00374707	Transcription factor E2F5; Transcriptional activator that binds to E2F sites, these sites are present in the promoter of many genes whose products are involved in cell proliferation. May mediate growth factor- initiated signal transduction. It is likely involved in the early responses of resting cells to growth factor stimulation. Specifically required for multiciliate cell differentiation: toget…
10090.ENSMUSP00000030501	Ebna1bp2	2.37892	2.45e-17	Probable rRNA-processing protein EBP2; Required for the processing of the 27S pre-rRNA
10090.ENSMUSP00000099576	Ece1	2.38447	0.00126926	Endothelin-converting enzyme 1; Converts big endothelin-1 to endothelin-1
10090.ENSMUSP00000113475	Ece2	2.74578	6.71e-14	Endothelin-converting enzyme 2; Converts big endothelin-1 to endothelin-1. Also involved in the processing of various neuroendocrine peptides, including neurotensin, angiotensin I, substance P, proenkephalin-derived peptides, and prodynorphin-derived peptides. May limit amyloid- beta peptide accumulation in brain. May also have methyltransferase activity
10090.ENSMUSP00000116492	Eef1b2	1.6273	0.000196798	Elongation factor 1-beta; EF-1-beta and EF-1-delta stimulate the exchange of GDP bound to EF-1-alpha to GTP
10090.ENSMUSP00000001757	Eef1e1	2.67763	3.42e-15	Eukaryotic translation elongation factor 1 epsilon-1; Positive modulator of ATM response to DNA damage
10090.ENSMUSP00000027775	Efcab2	2.81089	0.00361176	EF-hand calcium-binding domain-containing protein 2; EF-hand calcium binding domain 2
10090.ENSMUSP00000069616	Egr1	4.952	7.68e-06	Early growth response protein 1; Transcriptional regulator. Recognizes and binds to the DNA sequence 5'-GCG(T/G)GGGCG-3'(EGR-site) in the promoter region of target genes. Binds double-stranded target DNA, irrespective of the cytosine methylation status (By similarity). Regulates the transcription of numerous target genes, and thereby plays an important role in regulating the response to growth fa…
10090.ENSMUSP00000041053	Egr2	5.88496	1.54e-09	E3 SUMO-protein ligase EGR2; Sequence-specific DNA-binding transcription factor. Binds to two specific DNA sites located in the promoter region of HOXA4. Binds to the promoter region of ERBB2. May play a role in the regulation of hindbrain segmentation, might act in combination with the Hox network to specify odd and even rhombomeres, and might participate in the control of the expression of some…
10090.ENSMUSP00000025684	Ehd1	3.0957	1.45e-05	EH domain-containing protein 1; ATP- and membrane-binding protein that controls membrane reorganization/tubulation upon ATP hydrolysis. In vitro causes vesiculation of endocytic membranes (By similarity). Acts in early endocytic membrane fusion and membrane trafficking of recycling endosomes. Recruited to endosomal membranes upon nerve growth factor stimulation, indirectly regulates neurite outgr…
10090.ENSMUSP00000102056	Eif2b3	2.07294	1.46e-06	Eukaryotic translation initiation factor 2B, subunit 3
10090.ENSMUSP00000098076	Eif3b	2.29449	2.16e-12	Eukaryotic translation initiation factor 3 subunit B; RNA-binding component of the eukaryotic translation initiation factor 3 (eIF-3) complex, which is required for several steps in the initiation of protein synthesis. The eIF-3 complex associates with the 40S ribosome and facilitates the recruitment of eIF-1, eIF-1A, eIF-2:GTP:methionyl-tRNAi and eIF-5 to form the 43S pre-initiation complex (43S…
10090.ENSMUSP00000028668	Eif3j1	2.09814	2.23e-08	Eukaryotic translation initiation factor 3 subunit J-A; Component of the eukaryotic translation initiation factor 3 (eIF-3) complex, which is required for several steps in the initiation of protein synthesis. The eIF-3 complex associates with the 40S ribosome and facilitates the recruitment of eIF-1, eIF-1A, eIF-2:GTP:methionyl-tRNAi and eIF-5 to form the 43S pre- initiation complex (43S PIC). Th…
10090.ENSMUSP00000071788	Elac2	1.83606	0.000432908	Zinc phosphodiesterase ELAC protein 2; Zinc phosphodiesterase, which displays mitochondrial tRNA 3'-processing endonuclease activity. Involved in tRNA maturation, by removing a 3'-trailer from precursor tRNA (By similarity); Belongs to the RNase Z family
10090.ENSMUSP00000096549	Elavl1	1.90886	1.22e-06	ELAV-like protein 1; RNA-binding protein that binds to the 3'-UTR region of mRNAs and increases their stability. Involved in embryonic stem cells (ESCs) differentiation: preferentially binds mRNAs that are not methylated by N6-methyladenosine (m6A), stabilizing them, promoting ESCs differentiation. Binds to poly-U elements and AU-rich elements (AREs) in the 3'-UTR of target mRNAs. Binds avidly to…
10090.ENSMUSP00000001583	Ell2	3.40587	4.83e-06	RNA polymerase II elongation factor ELL2; Elongation factor component of the super elongation complex (SEC), a complex required to increase the catalytic rate of RNA polymerase II transcription by suppressing transient pausing by the polymerase at multiple sites along the DNA. Component of the little elongation complex (LEC), a complex required to regulate small nuclear RNA (snRNA) gene transcrip…
10090.ENSMUSP00000052905	Eny2	1.91295	1.05e-06	Transcription and mRNA export factor ENY2; Involved in mRNA export coupled transcription activation by association with both the TREX-2 and the SAGA complexes. The transcription regulatory histone acetylation (HAT) complex SAGA is a multiprotein complex that activates transcription by remodeling chromatin and mediating histone acetylation and deubiquitination. Within the SAGA complex, participate…
10090.ENSMUSP00000118368	Ept1	1.83996	0.00295434	Ethanolaminephosphotransferase 1; Catalyzes phosphatidylethanolamine biosynthesis from CDP-ethanolamine. It thereby plays a central role in the formation and maintenance of vesicular membranes. Involved in the formation of phosphatidylethanolamine via 'Kennedy' pathway (By similarity)
10090.ENSMUSP00000136353	Erdr1	2.45201	0.01362	Erythroid differentiation regulator 1
10090.ENSMUSP00000132922	Ergic1	2.1798	0.034774	Endoplasmic reticulum-Golgi intermediate compartment protein 1; Possible role in transport between endoplasmic reticulum and Golgi; Belongs to the ERGIC family
10090.ENSMUSP00000021559	Erh	2.00439	8.06e-09	Enhancer of rudimentary homolog; May have a role in the cell cycle
10090.ENSMUSP00000001059	Ern1	2.02784	0.00918457	Serine/threonine-protein kinase/endoribonuclease IRE1; Senses unfolded proteins in the lumen of the endoplasmic reticulum via its N-terminal domain which leads to enzyme auto- activation. The active endoribonuclease domain splices XBP1 mRNA to generate a new C-terminus, converting it into a potent unfolded-protein response transcriptional activator and triggering growth arrest and apoptosis
10090.ENSMUSP00000022378	Ero1l	1.68875	0.0296209	ERO1-like protein alpha; Oxidoreductase involved in disulfide bond formation in the endoplasmic reticulum. Efficiently reoxidizes P4HB/PDI, the enzyme catalyzing protein disulfide formation, in order to allow P4HB to sustain additional rounds of disulfide formation. Following P4HB reoxidation, passes its electrons to molecular oxygen via FAD, leading to the production of reactive oxygen species (…
10090.ENSMUSP00000030811	Errfi1	2.27885	0.0311347	ERBB receptor feedback inhibitor 1; Negative regulator of EGFR signaling in skin morphogenesis. Acts as a negative regulator for several EGFR family members, including ERBB2, ERBB3 and ERBB4. Inhibits EGFR catalytic activity by interfering with its dimerization. Inhibits autophosphorylation of EGFR, ERBB2 and ERBB4. Important for normal keratinocyte proliferation and differentiation. Plays a role…
10090.ENSMUSP00000029046	Fabp5	4.63537	2.46e-10	Fatty acid-binding protein, epidermal; High specificity for fatty acids. Highest affinity for C18 chain length (By similarity); Belongs to the calycin superfamily. Fatty-acid binding protein (FABP) family
10090.ENSMUSP00000004057	Fam162a	1.99475	0.00407543	Protein FAM162A; Proposed to be involved in regulation of apoptosis; the exact mechanism may differ between cell types/tissues. May be involved in hypoxia-induced cell death of transformed cells implicating cytochrome C release and caspase activation (such as CASP9) and inducing mitochondrial permeability transition. May be involved in hypoxia-induced cell death of neuronal cells probably by prom…
10090.ENSMUSP00000058333	Fam185a	2.29652	0.0263215	Protein FAM185A; Family with sequence similarity 185, member A
10090.ENSMUSP00000121832	Fam222b	1.64518	0.0241073	Protein FAM222B; Family with sequence similarity 222, member B; Belongs to the FAM222 family
10090.ENSMUSP00000108126	Fam98a	2.38304	4.26e-09	Protein FAM98A; Positively stimulates PRMT1-induced protein arginine methylation (By similarity). Involved in skeletal homeostasis. Positively regulates lysosome peripheral distribution and ruffled border formation in osteoclasts
10090.ENSMUSP00000072788	Fancc	1.79783	0.0171687	Fanconi anemia group C protein homolog; DNA repair protein that may operate in a postreplication repair or a cell cycle checkpoint function. May be implicated in interstrand DNA cross-link repair and in the maintenance of normal chromosome stability. Upon IFNG induction, may facilitate STAT1 activation by recruiting STAT1 to IFNGR1 (By similarity)
10090.ENSMUSP00000054797	Fancm	3.36941	0.00431621	Fanconi anemia group M protein homolog; DNA-dependent ATPase component of the Fanconi anemia (FA) core complex. Required for the normal activation of the FA pathway, leading to monoubiquitination of the FANCI-FANCD2 complex in response to DNA damage, cellular resistance to DNA cross- linking drugs, and prevention of chromosomal breakage. In complex with CENPS and CENPX, binds double-stranded DNA …
10090.ENSMUSP00000052872	Fasn	2.59829	9e-10	Fatty acid synthase; Fatty acid synthetase catalyzes the formation of long- chain fatty acids from acetyl-CoA, malonyl-CoA and NADPH. This multifunctional protein has 7 catalytic activities and an acyl carrier protein
10090.ENSMUSP00000105891	Fastkd5	2.51673	2.12e-05	FAST kinase domain-containing protein 5, mitochondrial; Plays an important role in the processing of non- canonical mitochondrial mRNA precursors; Belongs to the FAST kinase family
10090.ENSMUSP00000037613	Fbl	2.06816	0.00089043	rRNA 2'-O-methyltransferase fibrillarin; S-adenosyl-L-methionine-dependent methyltransferase that has the ability to methylate both RNAs and proteins. Involved in pre-rRNA processing by catalyzing the site-specific 2'-hydroxyl methylation of ribose moieties in pre-ribosomal RNA. Site specificity is provided by a guide RNA that base pairs with the substrate. Methylation occurs at a characteristic …
10090.ENSMUSP00000131938	Fcgr3	4.57001	0.000759511	Low affinity immunoglobulin gamma Fc region receptor III; Receptor for the Fc region of complexed immunoglobulins gamma. Low affinity receptor which binds to IgG1, IgG2a and IgG2b. Mediates neutrophil activation by IgG complexes redundantly with Fcgr4
10090.ENSMUSP00000077873	Fcgr4	3.51276	0.0170121	Low affinity immunoglobulin gamma Fc region receptor IV; Receptor for the Fc region of immunoglobulin gamma. Also acts as a receptor for the Fc region of immunoglobulin epsilon. Binds with intermediate affinity to both IgG2a and IgG2b. Can bind to IgG2a and IgG2b monomers. Does not display binding to IgG1 or IgG3. Mediates neutrophil activation by IgG complexes redundantly with Fcgr3. Plays a rol…
10090.ENSMUSP00000010348	Fdx1l	2.11574	0.0283591	Ferredoxin-2, mitochondrial; Essential for heme A and Fe/S protein biosynthesis; Belongs to the adrenodoxin/putidaredoxin family
10090.ENSMUSP00000055564	Ffar1	3.43419	0.0124762	Free fatty acid receptor 1; G-protein coupled receptor for medium and long chain saturated and unsaturated fatty acids that plays an important role in glucose homeostasis. Fatty acid binding increases glucose- stimulated insulin secretion, and may also enhance the secretion of glucagon-like peptide 1 (GLP-1). May also play a role in bone homeostasis; receptor signaling activates pathways that inh…
10090.ENSMUSP00000030693	Fgr	3.16275	6.14e-05	Tyrosine-protein kinase Fgr; Non-receptor tyrosine-protein kinase that transmits signals from cell surface receptors devoid of kinase activity and contributes to the regulation of immune responses, including neutrophil, monocyte, macrophage and mast cell functions, cytoskeleton remodeling in response to extracellular stimuli, phagocytosis, cell adhesion and migration. Promotes mast cell degranula…
10090.ENSMUSP00000003640	Fosb	6.45736	3.13e-10	Protein fosB; FosB interacts with Jun proteins enhancing their DNA binding activity; Belongs to the bZIP family. Fos subfamily
10090.ENSMUSP00000025850	Fosl1	5.54983	1.83e-05	Fos-like antigen 1; Belongs to the bZIP family. Fos subfamily
10090.ENSMUSP00000031017	Fosl2	3.35056	1.29e-06	Fos-related antigen 2; Controls osteoclast survival and size. As a dimer with JUN, activates LIF transcription. Activates CEBPB transcription in PGE2-activated osteoblasts (By similarity)
10090.ENSMUSP00000108982	Frmd4b	1.925	0.00155817	FERM domain-containing protein 4B; Member of GRP1 signaling complexes that are acutely recruited to plasma membrane ruffles in response to insulin receptor signaling. May function as a scaffolding protein that regulates epithelial cell polarity by connecting ARF6 activation with the PAR3 complex. Plays a redundant role with FRMD4A in epithelial polarization
10090.ENSMUSP00000021048	Ftsj3	2.16455	0.00361848	pre-rRNA processing protein FTSJ3; Probable methyltransferase involved in the processing of the 34S pre-rRNA to 18S rRNA and in 40S ribosomal subunit formation
10090.ENSMUSP00000130145	Fubp1	1.69394	2.23e-05	Far upstream element-binding protein 1; Regulates MYC expression by binding to a single-stranded far-upstream element (FUSE) upstream of the MYC promoter. May act both as activator and repressor of transcription (By similarity)
10090.ENSMUSP00000101858	Fus	1.53607	0.000161485	RNA-binding protein FUS; Binds both single-stranded and double-stranded DNA and promotes ATP-independent annealing of complementary single- stranded DNAs and D-loop formation in superhelical double-stranded DNA. May play a role in maintenance of genomic integrity (By similarity)
10090.ENSMUSP00000018909	Fxr2	1.65713	0.0157794	Fragile X mental retardation syndrome-related protein 2; RNA-binding protein; Belongs to the FMR1 family
10090.ENSMUSP00000015456	Gadd45b	3.3374	0.000604635	Growth arrest and DNA damage-inducible protein GADD45 beta; Involved in the regulation of growth and apoptosis. Mediates activation of stress-responsive MTK1/MEKK4 MAPKKK (By similarity)
10090.ENSMUSP00000021114	Galk1	1.80885	0.0431199	Galactokinase; Major enzyme for galactose metabolism; Belongs to the GHMP kinase family. GalK subfamily
10090.ENSMUSP00000029643	Gar1	2.73101	6.45e-08	H/ACA ribonucleoprotein complex subunit 1; Required for ribosome biogenesis and telomere maintenance. Part of the H/ACA small nucleolar ribonucleoprotein (H/ACA snoRNP) complex, which catalyzes pseudouridylation of rRNA. This involves the isomerization of uridine such that the ribose is subsequently attached to C5, instead of the normal N1. Each rRNA can contain up to 100 pseudouridine ("psi") re…
10090.ENSMUSP00000087405	Gch1	3.32202	5.83e-05	GTP cyclohydrolase 1; May positively regulate nitric oxide synthesis in endothelial cells. May be involved in dopamine synthesis. May modify pain sensitivity and persistence
10090.ENSMUSP00000036603	Gemin5	3.49934	2.38e-06	Gem-associated protein 5; Required for the assembly of the SMN complex that plays a catalyst role in the assembly of small nuclear ribonucleoproteins (snRNPs), the building blocks of the spliceosome. Thereby, plays an important role in the splicing of cellular pre-mRNAs. Most spliceosomal snRNPs contain a common set of Sm proteins SNRPB, SNRPD1, SNRPD2, SNRPD3, SNRPE, SNRPF and SNRPG that assembl…
10090.ENSMUSP00000063554	Gemin6	1.68276	0.00220989	Gem-associated protein 6; The SMN complex plays a catalyst role in the assembly of small nuclear ribonucleoproteins (snRNPs), the building blocks of the spliceosome. Thereby, plays an important role in the splicing of cellular pre-mRNAs. Most spliceosomal snRNPs contain a common set of Sm proteins SNRPB, SNRPD1, SNRPD2, SNRPD3, SNRPE, SNRPF and SNRPG that assemble in a heptameric protein ring on …
10090.ENSMUSP00000135884	Gfi1	2.01494	0.00839592	Zinc finger protein Gfi-1; Transcription repressor essential for hematopoiesis. Functions in a cell-context and development-specific manner. Binds to 5'-TAAATCAC[AT]GCA-3' in the promoter region of a large number of genes. Component of several complexes, including the EHMT2- GFI1-HDAC1, AJUBA-GFI1-HDAC1 and RCOR-GFI-KDM1A-HDAC complexes, that suppress, via histone deacetylase (HDAC) recruitment, …
10090.ENSMUSP00000062662	Gfod1	1.87356	0.036776	Glucose-fructose oxidoreductase domain containing 1
10090.ENSMUSP00000019135	Gga3	1.64484	0.00102704	ADP-ribosylation factor-binding protein GGA3; Plays a role in protein sorting and trafficking between the trans-Golgi network (TGN) and endosomes. Mediates the ARF- dependent recruitment of clathrin to the TGN and binds ubiquitinated proteins and membrane cargo molecules with a cytosolic acidic cluster-dileucine (AC-LL) motif (By similarity)
10090.ENSMUSP00000021522	Glrx5	2.09028	0.0466954	Glutaredoxin-related protein 5, mitochondrial; Monothiol glutaredoxin involved in the biogenesis of iron-sulfur clusters (By similarity). Involved in protein lipoylation, acting in the pathway that provides an iron-sulfur cluster to lipoate synthase (By similarity). Required for normal iron homeostasis (By similarity). Required for normal regulation of hemoglobin synthesis by the iron-sulfur prot…
10090.ENSMUSP00000096426	Gm10684	5.23699	0.023658	Predicted gene 10684
10090.ENSMUSP00000125896	Gm3636	3.25699	0.0214759	Predicted gene 3636
10090.ENSMUSP00000084450	Gnl1	2.27062	2.18e-11	Guanine nucleotide-binding protein-like 1; Possible regulatory or functional link with the histocompatibility cluster
10090.ENSMUSP00000047119	Gnl3	1.93444	1.28e-05	Guanine nucleotide-binding protein-like 3; May be required to maintain the proliferative capacity of stem cells (By similarity). Stabilizes MDM2 by preventing its ubiquitination, and hence proteasomal degradation; Belongs to the TRAFAC class YlqF/YawG GTPase family
10090.ENSMUSP00000132699	Gpatch4	1.6103	0.0111617	G patch domain containing 4
10090.ENSMUSP00000056125	Gpr22	3.33252	0.0236449	Probable G-protein coupled receptor 22; Orphan receptor
10090.ENSMUSP00000074581	Gpr65	1.64947	0.000102505	Psychosine receptor; Receptor for the glycosphingolipid psychosine (PSY) and several related glycosphingolipids (By similarity). Plays a role in immune response by maintaining lysosome function and supporting phagocytosis-mediated intracellular bacteria clearance. May have a role in activation-induced cell death or differentiation of T-cells
10090.ENSMUSP00000082689	Grhl1	3.67071	0.00398905	Grainyhead-like protein 1 homolog; Transcription factor involved in epithelial development. Binds directly to the consensus DNA sequence 5'-AACCGGTT-3'. Important regulator of DSG1 in the context of hair anchorage and epidermal differentiation, participates in the maintenance of the skin barrier. There is no genetic interaction with GRHL3 no genetic interaction with GRHL3, no functional cooperati…
10090.ENSMUSP00000077972	Grsf1	1.53905	0.031741	G-rich sequence factor 1; Regulator of post-transcriptional mitochondrial gene expression, required for assembly of the mitochondrial ribosome and for recruitment of mRNA and lncRNA. Binds RNAs containing the 14 base G-rich element. Preferentially binds RNAs transcribed from three contiguous genes on the light strand of mtDNA, the ND6 mRNA, and the long non-coding RNAs for MT-CYB and MT-ND5, each…
10090.ENSMUSP00000116252	Grwd1	2.07658	0.00370162	Glutamate-rich WD repeat-containing protein 1; Histone binding-protein that regulates chromatin dynamics and minichromosome maintenance (MCM) loading at replication origins, possibly by promoting chromatin openness
10090.ENSMUSP00000078940	Gspt1	1.90805	0.000144027	Eukaryotic peptide chain release factor GTP-binding subunit ERF3A; Involved in translation termination in response to the termination codons UAA, UAG and UGA. Stimulates the activity of ERF1. Involved in regulation of mammalian cell growth. Component of the transient SURF complex which recruits UPF1 to stalled ribosomes in the context of nonsense-mediated decay (NMD) of mRNAs containing premature…
10090.ENSMUSP00000033992	Gsr	1.73614	0.00125214	Glutathione reductase, mitochondrial; Maintains high levels of reduced glutathione in the cytosol
10090.ENSMUSP00000042265	Gtf3c4	1.91095	0.00256323	General transcription factor 3C polypeptide 4; Essential for RNA polymerase III to make a number of small nuclear and cytoplasmic RNAs, including 5S RNA, tRNA, and adenovirus-associated (VA) RNA of both cellular and viral origin. Has histone acetyltransferase activity (HAT) with unique specificity for free and nucleosomal H3. May cooperate with GTF3C5 in facilitating the recruitment of TFIIIB and…
10090.ENSMUSP00000021574	Gtpbp4	1.54033	0.0234251	Nucleolar GTP-binding protein 1; Involved in the biogenesis of the 60S ribosomal subunit
10090.ENSMUSP00000015585	Gzmc	4.08939	0.0012239	Granzyme C; This enzyme is probably necessary for target cell lysis in cell-mediated immune responses
10090.ENSMUSP00000086460	H13	2.00609	0.000765719	Minor histocompatibility antigen H13; Catalyzes intramembrane proteolysis of some signal peptides after they have been cleaved from a preprotein, resulting in the release of the fragment from the ER membrane into the cytoplasm. Required to generate lymphocyte cell surface (HLA-E) epitopes derived from MHC class I signal peptides. Involved in the intramembrane cleavage of the integral membrane pro…
10090.ENSMUSP00000033717	Hccs	1.64198	0.0208469	Cytochrome c-type heme lyase; Links covalently the heme group to the apoprotein of cytochrome c
10090.ENSMUSP00000019911	Hdac2	1.6365	0.0188103	Histone deacetylase 2; Responsible for the deacetylation of lysine residues on the N-terminal part of the core histones (H2A, H2B, H3 and H4). Histone deacetylation gives a tag for epigenetic repression and plays an important role in transcriptional regulation, cell cycle progression and developmental events. Histone deacetylases act via the formation of large multiprotein complexes (By similarit…
10090.ENSMUSP00000005017	Hdgf	1.54557	3.72e-06	Hepatoma-derived growth factor; Heparin-binding protein, with mitogenic activity for fibroblasts. Acts as a transcriptional repressor (By similarity)
10090.ENSMUSP00000054084	Heatr1	2.5939	2.26e-08	HEAT repeat containing 1
10090.ENSMUSP00000034079	Heatr3	1.60361	0.000915916	HEAT repeat containing 3
10090.ENSMUSP00000035196	Hemk1	2.17826	0.0425626	HemK methyltransferase family member 1; N5-glutamine methyltransferase responsible for the methylation of the GGQ triplet of the mitochondrial translation release factor MTRF1L
10090.ENSMUSP00000023213	Hgh1	2.63552	7.36e-09	Protein HGH1 homolog; Family with sequence similarity 203, member A; Belongs to the HGH1 family
10090.ENSMUSP00000021530	Hif1a	2.49133	2.76e-05	Hypoxia-inducible factor 1-alpha; Functions as a master transcriptional regulator of the adaptive response to hypoxia. Under hypoxic conditions, activates the transcription of over 40 genes, including erythropoietin, glucose transporters, glycolytic enzymes, vascular endothelial growth factor, HILPDA, and other genes whose protein products increase oxygen delivery or facilitate metabolic adaptati…
10090.ENSMUSP00000060791	Hilpda	1.76954	0.000225867	Hypoxia-inducible lipid droplet-associated protein; Increases intracellular lipid accumulation. Stimulates expression of cytokines including IL6, MIF and VEGFA. Enhances cell growth and proliferation (By similarity)
10090.ENSMUSP00000035535	Hirip3	2.71276	0.00263109	HIRA-interacting protein 3; May play a role in chromatin function and histone metabolism via its interaction with HIRA and histones
10090.ENSMUSP00000101914	Hivep3	1.53486	0.02362	Transcription factor HIVEP3; Plays a role of transcription factor; binds to recognition signal sequences (Rss heptamer) for somatic recombination of immunoglobulin and T-cell receptor gene segments; Binds also to the kappa-B motif of gene such as S100A4, involved in cell progression and differentiation. Kappa-B motif is a gene regulatory element found in promoters and enhancers of genes involved …
10090.ENSMUSP00000022176	Hmgcr	1.57226	0.0326797	3-hydroxy-3-methylglutaryl-coenzyme A reductase; Transmembrane glycoprotein that is the rate-limiting enzyme in cholesterol biosynthesis as well as in the biosynthesis of nonsterol isoprenoids that are essential for normal cell function including ubiquinone and geranylgeranyl proteins; Belongs to the HMG-CoA reductase family
10090.ENSMUSP00000007980	Hnrnpa0	2.30161	0.00736967	Heterogeneous nuclear ribonucleoprotein A0; mRNA-binding component of ribonucleosomes. Specifically binds AU-rich element (ARE)-containing mRNAs. Involved in post- transcriptional regulation of cytokines mRNAs
10090.ENSMUSP00000042658	Hnrnpa1	2.01933	0.00263904	Heterogeneous nuclear ribonucleoprotein A1
10090.ENSMUSP00000104731	Hnrnpab	2.80514	4.81e-09	Heterogeneous nuclear ribonucleoprotein A/B
10090.ENSMUSP00000132735	Hnrnpd	1.59902	4.35e-05	Heterogeneous nuclear ribonucleoprotein D0; Binds with high affinity to RNA molecules that contain AU-rich elements (AREs) found within the 3'-UTR of many proto- oncogenes and cytokine mRNAs. Also binds to double- and single- stranded DNA sequences in a specific manner and functions a transcription factor. Each of the RNA-binding domains specifically can bind solely to a single-stranded non-monot…
10090.ENSMUSP00000058308	Hnrnpll	1.69301	0.0236516	Heterogeneous nuclear ribonucleoprotein L-like; RNA-binding protein that functions as regulator of alternative splicing for multiple target mRNAs, including PTPRC/CD45 and STAT5A. Required for alternative splicing of PTPRC
10090.ENSMUSP00000047571	Hnrnpu	1.73789	6.86e-05	Heterogeneous nuclear ribonucleoprotein U; DNA- and RNA-binding protein involved in several cellular processes such as nuclear chromatin organization, telomere-length regulation, transcription, mRNA alternative splicing and stability, Xist-mediated transcriptional silencing and mitotic cell progression. Plays a role in the regulation of interphase large-scale gene-rich chromatin organization thro…
10090.ENSMUSP00000024739	Hsp90ab1	1.70971	0.000727002	Heat shock protein HSP 90-beta; Molecular chaperone that promotes the maturation, structural maintenance and proper regulation of specific target proteins involved for instance in cell cycle control and signal transduction. Undergoes a functional cycle that is linked to its ATPase activity. This cycle probably induces conformational changes in the client proteins, thereby causing their activation…
10090.ENSMUSP00000020630	Hspa4	2.33044	4.08e-05	Heat shock protein 4; Belongs to the heat shock protein 70 family
10090.ENSMUSP00000025217	Hspa9	1.9132	0.000785558	Stress-70 protein, mitochondrial; Chaperone protein which plays an important role in mitochondrial iron-sulfur cluster (ISC) biogenesis. Interacts with and stabilizes ISC cluster assembly proteins FXN, NFU1, NFS1 and ISCU (By similarity). Regulates erythropoiesis via stabilization of ISC assembly. May play a role in the control of cell proliferation and cellular aging; Belongs to the heat shock p…
10090.ENSMUSP00000027123	Hspd1	1.67036	0.0100206	60 kDa heat shock protein, mitochondrial; Chaperonin implicated in mitochondrial protein import and macromolecular assembly. Together with Hsp10, facilitates the correct folding of imported proteins. May also prevent misfolding and promote the refolding and proper assembly of unfolded polypeptides generated under stress conditions in the mitochondrial matrix. The functional units of these chapero…
10090.ENSMUSP00000074392	Hsph1	2.01831	8.75e-05	Heat shock protein 105 kDa; Acts as a nucleotide-exchange factor (NEF) for chaperone proteins HSPA1A and HSPA1B, promoting the release of ADP from HSPA1A/B thereby triggering client/substrate protein release (By similarity). Prevents the aggregation of denatured proteins in cells under severe stress, on which the ATP levels decrease markedly. Inhibits HSPA8/HSC70 ATPase and chaperone activities
10090.ENSMUSP00000132082	Iars	2.00139	0.00780136	Isoleucine--tRNA ligase, cytoplasmic; Catalyzes the specific attachment of an amino acid to its cognate tRNA in a 2 step reaction: the amino acid (AA) is first activated by ATP to form AA-AMP and then transferred to the acceptor end of the tRNA; Belongs to the class-I aminoacyl-tRNA synthetase family
10090.ENSMUSP00000049823	Iba57	3.50986	0.0117122	Putative transferase CAF17 homolog, mitochondrial; Involved in the maturation of mitochondrial 4Fe-4S proteins functioning late in the iron-sulfur cluster assembly pathway
10090.ENSMUSP00000099891	Icos	2.03955	0.000432594	Inducible T-cell costimulator; Enhances all basic T-cell responses to a foreign antigen, namely proliferation, secretion of lymphokines, up- regulation of molecules that mediate cell-cell interaction, and effective help for antibody secretion by B-cells. Essential both for efficient interaction between T and B-cells and for normal antibody responses to T-cell dependent antigens. Does not up- regu…
10090.ENSMUSP00000056948	Ier5	1.96888	0.00472503	Immediate early response gene 5 protein; Plays a role as a transcription factor. Mediates positive transcriptional regulation of several chaperone gene during the heat shock response in a HSF1-dependent manner. Mediates negative transcriptional regulation of CDC25B expression. Plays a role in the dephosphorylation of the heat shock factor HSF1 and ribosomal protein S6 kinase (S6K) by the protein …
10090.ENSMUSP00000062409	Ifi205	6.55666	3.47e-10	Interferon-activable protein 205-A; May act as a transcriptional regulator in the myeloid lineage. Inhibits cell growth via p53/TP53 and RB1-dependent and independent pathways (By similarity)
10090.ENSMUSP00000071470	Ifitm2	3.87664	0.00381459	Interferon-induced transmembrane protein 2; IFN-induced antiviral protein which inhibits the entry of viruses to the host cell cytoplasm, permitting endocytosis, but preventing subsequent viral fusion and release of viral contents into the cytosol. Active against multiple viruses, including influenza A virus, SARS coronavirus (SARS-CoV), Marburg virus (MARV) and Ebola virus (EBOV), Dengue virus (…
10090.ENSMUSP00000063800	Ifng	6.32135	2.75e-13	Interferon gamma; Produced by lymphocytes activated by specific antigens or mitogens. IFN-gamma, in addition to having antiviral activity, has important immunoregulatory functions. It is a potent activator of macrophages, it has antiproliferative effects on transformed cells and it can potentiate the antiviral and antitumor effects of the type I interferons
10090.ENSMUSP00000030140	Ikbkap	1.54689	0.0347263	Elongator complex protein 1; May act as a scaffold protein that may assemble active IKK-MAP3K14 complexes (IKKA, IKKB and MAP3K14/NIK)
10090.ENSMUSP00000016673	Il10	8.19416	1.4e-12	Interleukin-10; Inhibits the synthesis of a number of cytokines, including IFN-gamma, IL-2, IL-3, TNF and GM-CSF produced by activated macrophages and by helper T-cells
10090.ENSMUSP00000028881	Il1b	3.90843	0.00658555	Interleukin-1 beta; Potent proinflammatory cytokine. Initially discovered as the major endogenous pyrogen, induces prostaglandin synthesis, neutrophil influx and activation, T-cell activation and cytokine production, B-cell activation and antibody production, and fibroblast proliferation and collagen production; Belongs to the IL-1 family
10090.ENSMUSP00000027243	Il1r2	3.39384	0.0187445	Interleukin-1 receptor type 2; Non-signaling receptor for IL1A, IL1B and IL1RN. Reduces IL1B activities. Serves as a decoy receptor by competetive binding to IL1B and preventing its binding to IL1R1. Also modulates cellular response through non-signaling association with IL1RAP after binding to IL1B. IL1R2 (membrane and secreted forms) preferentially binds IL1B and poorly IL1A and IL1RN. The secr…
10090.ENSMUSP00000095379	Il1rl1	3.05803	0.0444064	Interleukin-1 receptor-like 1; Receptor for interleukin-33 (IL-33); signaling requires association of the coreceptor IL1RAP. Its stimulation recruits MYD88, IRAK1, IRAK4, and TRAF6, followed by phosphorylation of MAPK3/ERK1 and/or MAPK1/ERK2, MAPK14, and MAPK8 (By similarity). Possibly involved in helper T-cell function
10090.ENSMUSP00000110126	Il1rn	3.25351	0.0297877	Interleukin-1 receptor antagonist protein; Inhibits the activity of interleukin-1 by binding to receptor IL1R1 and preventing its association with the coreceptor IL1RAP for signaling. Has no interleukin-1 like activity; Belongs to the IL-1 family
10090.ENSMUSP00000029273	Il21	7.61346	1.97e-10	Interleukin-21; Cytokine with immunoregulatory activity. May promote the transition between innate and adaptive immunity. Induces the production of IgG(1) and IgG(3) in B-cells. May play a role in proliferation and maturation of natural killer (NK) cells in synergy with IL15. May regulate proliferation of mature B- and T- cells in response to activating stimuli. In synergy with IL15 and IL18 stim…
10090.ENSMUSP00000034827	Imp3	2.33543	0.00322911	U3 small nucleolar ribonucleoprotein protein IMP3; Component of the 60-80S U3 small nucleolar ribonucleoprotein (U3 snoRNP). Required for the early cleavages during pre-18S ribosomal RNA processing (By similarity)
10090.ENSMUSP00000036555	Ipo4	2.32488	8.74e-05	Importin-4; Functions in nuclear protein import as nuclear transport receptor. Serves as receptor for nuclear localization signals (NLS) in cargo substrates. Is thought to mediate docking of the importin/substrate complex to the nuclear pore complex (NPC) through binding to nucleoporin and the complex is subsequently translocated through the pore by an energy requiring, Ran- dependent mechanism. …
10090.ENSMUSP00000032898	Ipo5	2.7875	3.37e-05	Importin-5; Functions in nuclear protein import as nuclear transport receptor. Serves as receptor for nuclear localization signals (NLS) in cargo substrates. Is thought to mediate docking of the importin/substrate complex to the nuclear pore complex (NPC) through binding to nucleoporin and the complex is subsequently translocated through the pore by an energy requiring, Ran- dependent mechanism. …
10090.ENSMUSP00000081782	Ipo7	2.25928	0.000168968	Importin-7; Functions in nuclear protein import, either by acting as autonomous nuclear transport receptor or as an adapter-like protein in association with the importin-beta subunit KPNB1. Acting autonomously is thought to serve itself as receptor for nuclear localization signals (NLS) and to promote translocation of import substrates through the nuclear pore complex (NPC) by an energy requiring…
10090.ENSMUSP00000021784	Irf4	4.3698	0.000523683	Interferon regulatory factor 4; Transcriptional activator. Binds to the interferon- stimulated response element (ISRE) of the MHC class I promoter. Binds the immunoglobulin lambda light chain enhancer, together with PU.1. Probably plays a role in ISRE-targeted signal transduction mechanisms specific to lymphoid cells. Involved in CD8(+) dendritic cell differentiation by forming a complex with the…
10090.ENSMUSP00000040245	Irf8	5.31847	2.2e-10	Interferon regulatory factor 8; Plays a role as a transcriptional activator or repressor (By similarity). Specifically binds to the upstream regulatory region of type I IFN and IFN-inducible MHC class I genes (the interferon consensus sequence (ICS)). Plays a negative regulatory role in cells of the immune system. Involved in CD8(+) dendritic cell differentiation by forming a complex with the BAT…
10090.ENSMUSP00000028499	Itgav	2.69891	2.84e-05	Integrin alpha-V; The alpha-V (ITGAV) integrins are receptors for vitronectin, cytotactin, fibronectin, fibrinogen, laminin, matrix metalloproteinase-2, osteopontin, osteomodulin, prothrombin, thrombospondin and vWF. They recognize the sequence R-G-D in a wide array of ligands. Alpha-V integrins may play a role in embryo implantation, angiogenesis and wound healing. ITGAV:ITGB3 binds to fractalki…
10090.ENSMUSP00000023918	Ivns1abp	1.58253	0.00259326	Influenza virus NS1A-binding protein homolog; Plays a role in cell division and in the dynamic organization of the actin skeleton as a stabilizer of actin filaments by association with F-actin through Kelch repeats. Protects cells from cell death induced by actin destabilization; Protects neurons from dendritic spines and actin filaments damage induced by the actin-destabilizing cytochalasin B wh…
10090.ENSMUSP00000064394	Jak2	1.51776	9.39e-06	Tyrosine-protein kinase JAK2; Non-receptor tyrosine kinase involved in various processes such as cell growth, development, differentiation or histone modifications. Mediates essential signaling events in both innate and adaptive immunity. In the cytoplasm, plays a pivotal role in signal transduction via its association with type I receptors such as growth hormone (GHR), prolactin (PRLR), leptin (…
10090.ENSMUSP00000102711	Jun	2.57173	0.0199186	Transcription factor AP-1; Transcription factor that recognizes and binds to the enhancer heptamer motif 5'-TGA[CG]TCA-3'. Promotes activity of NR5A1 when phosphorylated by HIPK3 leading to increased steroidogenic gene expression upon cAMP signaling pathway stimulation. Involved in activated KRAS-mediated transcriptional activation of USP28 in colorectal cancer (CRC) cells. Binds to the USP28 pro…
10090.ENSMUSP00000092901	Jund	2.44254	0.00991258	Transcription factor jun-D; Transcription factor binding AP-1 sites; Belongs to the bZIP family. Jun subfamily
10090.ENSMUSP00000032924	Kctd13	2.09215	0.00265319	BTB/POZ domain-containing adapter for CUL3-mediated RhoA degradation protein 1; Substrate-specific adapter of a BCR (BTB-CUL3-RBX1) E3 ubiquitin-protein ligase complex required for synaptic transmission. The BCR(KCTD13) E3 ubiquitin ligase complex mediates the ubiquitination of RHOA, leading to its degradation by the proteasome, thereby regulating the actin cytoskeleton and promoting synaptic tra…
10090.ENSMUSP00000091620	Kdm6b	4.00995	2.96e-10	Lysine-specific demethylase 6B; Histone demethylase that specifically demethylates 'Lys- 27' of histone H3, thereby playing a central role in histone code. Demethylates trimethylated and dimethylated H3 'Lys-27'. Plays a central role in regulation of posterior development, by regulating HOX gene expression. Involved in inflammatory response by participating in macrophage differentiation in case o…
10090.ENSMUSP00000033010	Kdm8	2.2749	0.0365134	JmjC domain-containing protein 5; Histone demethylase required for G2/M phase cell cycle progression. Specifically demethylates dimethylated 'Lys-36' (H3K36me2) of histone H3, an epigenetic repressive mark, thereby acting as a transcription activator. Regulates expression of CCNA1 (cyclin-A1), leading to regulate cancer cell proliferation. In a complex with coregulator RCCD1, is also able to deme…
10090.ENSMUSP00000007814	Khsrp	2.36249	0.00273179	Far upstream element-binding protein 2; Binds to the dendritic targeting element and may play a role in mRNA trafficking. Part of a ternary complex that binds to the downstream control sequence (DCS) of the pre-mRNA. Mediates exon inclusion in transcripts that are subject to tissue-specific alternative splicing. May interact with single-stranded DNA from the far-upstream element (FUSE). May activ…
10090.ENSMUSP00000043439	Klhdc4	1.80428	0.00111877	Kelch domain containing 4
10090.ENSMUSP00000103789	Kmt2b	1.54541	0.006317	Histone-lysine N-methyltransferase 2B; Histone methyltransferase. Methylates 'Lys-4' of histone H3. H3 'Lys-4' methylation represents a specific tag for epigenetic transcriptional activation. Plays a central role in beta-globin locus transcription regulation by being recruited by NFE2 (By similarity). Plays an important role in controlling bulk H3K4me during oocyte growth and preimplantation deve…
10090.ENSMUSP00000068142	Knop1	1.52809	0.000382748	Lysine rich nucleolar protein 1
10090.ENSMUSP00000001479	Kpnb1	1.66919	4.2e-09	Importin subunit beta-1; Functions in nuclear protein import, either in association with an adapter protein, like an importin-alpha subunit, which binds to nuclear localization signals (NLS) in cargo substrates, or by acting as autonomous nuclear transport receptor. Acting autonomously, serves itself as NLS receptor. Docking of the importin/substrate complex to the nuclear pore complex (NPC) is m…
10090.ENSMUSP00000018478	Ksr1	3.95926	4.78e-06	Kinase suppressor of Ras 1; Scaffolding protein that is part of a multiprotein signaling complex. Promotes phosphorylation of Raf family members and activation of downstream MAP kinases. Promotes activation of MAPK1 and/or MAPK3, both in response to EGF and to cAMP. Does not have kinase activity by itself (Probable)
10090.ENSMUSP00000021370	L2hgdh	2.5879	0.0396876	L-2-hydroxyglutarate dehydrogenase, mitochondrial; L-2-hydroxyglutarate dehydrogenase
10090.ENSMUSP00000044630	Lad1	4.04779	0.00456963	Ladinin-1; Anchoring filament protein which is a component of the basement membrane zone
10090.ENSMUSP00000040222	Lap3	1.97658	4.83e-06	Cytosol aminopeptidase; Presumably involved in the processing and regular turnover of intracellular proteins. Catalyzes the removal of unsubstituted N-terminal amino acids from various peptides (By similarity)
10090.ENSMUSP00000136673	Larp1	2.18632	2.06e-08	La-related protein 1; RNA-binding protein that promotes translation of specific classes of mRNAs downstream of the mTORC1 complex. Associates with the mRNA 5'cap in an MTOR-dependent manner and associates with mRNAs containing a 5' terminal oligopyrimidine (5'TOP) motif, which is present in mRNAs encoding for ribosomal proteins and several components of the translation machinery. Associates with …
10090.ENSMUSP00000097780	Larp4	1.5681	0.00346738	La-related protein 4; RNA binding protein that binds to the poly-A tract of mRNA molecules. Associates with the 40S ribosomal subunit and with polysomes. Plays a role in the regulation of mRNA translation. Plays a role in the regulation of cell morphology and cytoskeletal organization
10090.ENSMUSP00000067066	Lif	8.84366	3.41e-27	Leukemia inhibitory factor; LIF has the capacity to induce terminal differentiation in leukemic cells. Its activities include the induction of hematopoietic differentiation in normal and myeloid leukemia cells, the induction of neuronal cell differentiation, and the stimulation of acute-phase protein synthesis in hepatocytes
10090.ENSMUSP00000091840	Lilr4b	4.74259	1.83e-26	Leukocyte immunoglobulin-like receptor, subfamily B, member 4A
10090.ENSMUSP00000041814	Lonp1	1.87816	0.000902948	Lon protease homolog, mitochondrial; ATP-dependent serine protease that mediates the selective degradation of misfolded, unassembled or oxidatively damaged polypeptides as well as certain short-lived regulatory proteins in the mitochondrial matrix. May also have a chaperone function in the assembly of inner membrane protein complexes. Participates in the regulation of mitochondrial gene expressio…
10090.ENSMUSP00000098686	Lrig1	3.07475	0.00313743	Leucine-rich repeats and immunoglobulin-like domains protein 1; Acts as a feedback negative regulator of signaling by receptor tyrosine kinases, through a mechanism that involves enhancement of receptor ubiquitination and accelerated intracellular degradation
10090.ENSMUSP00000021239	Lrrc59	1.68451	0.0248355	Leucine-rich repeat-containing protein 59; Required for nuclear import of FGF1, but not that of FGF2. Might regulate nuclear import of exogenous FGF1 by facilitating interaction with the nuclear import machinery and by transporting cytosolic FGF1 to, and possibly through, the nuclear pores (By similarity)
10090.ENSMUSP00000021297	Lsm12	2.10822	2.39e-13	LSM12 homolog (S. cerevisiae); Belongs to the LSM12 family
10090.ENSMUSP00000007266	Lsm2	2.04583	0.00652072	U6 snRNA-associated Sm-like protein LSm2; Binds specifically to the 3'-terminal U-tract of U6 snRNA. May be involved in pre-mRNA splicing (By similarity)
10090.ENSMUSP00000044993	Lsm7	2.06857	1.05e-05	LSM7 homolog, U6 small nuclear RNA associated (S. cerevisiae)
10090.ENSMUSP00000019950	Ltv1	1.59812	1.96e-06	LTV1 homolog (S. cerevisiae); Belongs to the LTV1 family
10090.ENSMUSP00000052599	Ly6k	1.83592	0.00267834	Lymphocyte antigen 6K; Required for sperm migration into the oviduct and male fertility by controlling binding of sperm to zona pellucida. May play a role in cell growth (By similarity)
10090.ENSMUSP00000084791	Lyar	3.06874	8.7e-06	Cell growth-regulating nucleolar protein; Ly1 antibody reactive clone
10090.ENSMUSP00000094076	Maff	5.3458	1.22e-05	Transcription factor MafF; Interacts with the upstream promoter region of the oxytocin receptor gene. May be a transcriptional enhancer in the up-regulation of the oxytocin receptor gene at parturition. Since it lacks a putative transactivation domain, it may behave as a transcriptional repressor when it self-dimerizes. May also serve as a transcriptional activator by dimerizing with other (usual…
10090.ENSMUSP00000053899	Mafg	3.20288	3.23e-06	Transcription factor MafG; Since they lack a putative transactivation domain, the small Mafs behave as transcriptional repressors when they dimerize among themselves. However, they seem to serve as transcriptional activators by dimerizing with other (usually larger) basic-zipper proteins and recruiting them to specific DNA-binding sites. Small Maf proteins heterodimerize with Fos and may act as c…
10090.ENSMUSP00000018287	Mafk	1.64381	0.0389317	Transcription factor MafK; Since they lack a putative transactivation domain, the small Mafs behave as transcriptional repressors when they dimerize among themselves. However, they seem to serve as transcriptional activators by dimerizing with other (usually larger) basic-zipper proteins and recruiting them to specific DNA-binding sites. Small Maf proteins heterodimerize with Fos and may act as c…
10090.ENSMUSP00000030348	Magoh	1.68229	7.34e-05	Protein mago nashi homolog; Core component of the splicing-dependent multiprotein exon junction complex (EJC) deposited at splice junctions on mRNAs. The EJC is a dynamic structure consisting of core proteins and several peripheral nuclear and cytoplasmic associated factors that join the complex only transiently either during EJC assembly or during subsequent mRNA metabolism. The EJC marks the po…
10090.ENSMUSP00000032307	Magohb	2.84396	5.5e-20	Protein mago nashi homolog 2; Involved in mRNA splicing and in the nonsense-mediated decay (NMD) pathway
10090.ENSMUSP00000019076	Map2k3	2.62535	1.34e-13	Dual specificity mitogen-activated protein kinase kinase 3; Dual specificity kinase. Is activated by cytokines and environmental stress in vivo. Catalyzes the concomitant phosphorylation of a threonine and a tyrosine residue in the MAP kinase p38. Part of a signaling cascade that begins with the activation of the adrenergic receptor ADRA1B and leads to the activation of MAPK14; Belongs to the pro…
10090.ENSMUSP00000093485	Map3k5	1.63548	0.0318055	Mitogen-activated protein kinase kinase kinase 5; Serine/threonine kinase which acts as an essential component of the MAP kinase signal transduction pathway. Plays an important role in the cascades of cellular responses evoked by changes in the environment. Mediates signaling for determination of cell fate such as differentiation and survival. Plays a crucial role in the apoptosis signal transduc…
10090.ENSMUSP00000082995	Map4k1	3.1927	8.8e-08	Mitogen-activated protein kinase kinase kinase kinase 1; Serine/threonine-protein kinase, which may play a role in the response to environmental stress. Appears to act upstream of the JUN N-terminal pathway. May play a role in hematopoietic lineage decisions and growth regulation. Able to autophosphorylate; Belongs to the protein kinase superfamily. STE Ser/Thr protein kinase family. STE20 subfam…
10090.ENSMUSP00000132875	Mapk1ip1l	1.5791	0.00649175	MAPK-interacting and spindle-stabilizing protein-like; Mitogen-activated protein kinase 1 interacting protein 1-like; Belongs to the MISS family
10090.ENSMUSP00000040315	Mapk6	2.54503	1.38e-08	Mitogen-activated protein kinase 6; Atypical MAPK protein. Phosphorylates microtubule- associated protein 2 (MAP2) and MAPKAPK5. The precise role of the complex formed with MAPKAPK5 is still unclear, but the complex follows a complex set of phosphorylation events: upon interaction with atypical MAPKAPK5, ERK3/MAPK6 is phosphorylated at Ser-189 and then mediates phosphorylation and activation of M…
10090.ENSMUSP00000016672	Mapkapk2	2.6233	7.85e-08	MAP kinase-activated protein kinase 2; Stress-activated serine/threonine-protein kinase involved in cytokine production, endocytosis, reorganization of the cytoskeleton, cell migration, cell cycle control, chromatin remodeling, DNA damage response and transcriptional regulation. Following stress, it is phosphorylated and activated by MAP kinase p38-alpha/MAPK14, leading to phosphorylation of subs…
10090.ENSMUSP00000082862	Mark4	2.56465	0.00369141	MAP/microtubule affinity-regulating kinase 4; Serine/threonine-protein kinase (By similarity). Phosphorylates the microtubule-associated protein MAPT (By similarity). Also phosphorylates the microtubule-associated proteins MAP2 and MAP4 (By similarity). Involved in regulation of the microtubule network, causing reorganization of microtubules into bundles (By similarity). Required for the initiati…
10090.ENSMUSP00000087118	Mat2a	1.60786	0.00532289	S-adenosylmethionine synthase isoform type-2; Catalyzes the formation of S-adenosylmethionine from methionine and ATP. The reaction comprises two steps that are both catalyzed by the same enzyme: formation of S-adenosylmethionine (AdoMet) and triphosphate, and subsequent hydrolysis of the triphosphate; Belongs to the AdoMet synthase family
10090.ENSMUSP00000063331	Mb21d1	2.33498	0.000204665	Cyclic GMP-AMP synthase; Nucleotidyltransferase that catalyzes the formation of cyclic GMP-AMP (cGAMP) from ATP and GTP. Catalysis involves both the formation of a 2',5' phosphodiester linkage at the GpA step and the formation of a 3',5' phosphodiester linkage at the ApG step, producing c[G(2',5')pA(3',5')p]. Acts as a key cytosolic DNA sensor, the presence of double-stranded DNA (dsDNA) in the c…
10090.ENSMUSP00000061923	Mcm2	1.65557	0.0473945	DNA replication licensing factor MCM2; Acts as component of the MCM2-7 complex (MCM complex) which is the putative replicative helicase essential for 'once per cell cycle' DNA replication initiation and elongation in eukaryotic cells. The active ATPase sites in the MCM2-7 ring are formed through the interaction surfaces of two neighboring subunits such that a critical structure of a conserved arg…
10090.ENSMUSP00000126135	Mcm5	1.6998	0.00958701	DNA replication licensing factor MCM5; Acts as component of the MCM2-7 complex (MCM complex) which is the putative replicative helicase essential for 'once per cell cycle' DNA replication initiation and elongation in eukaryotic cells. The active ATPase sites in the MCM2-7 ring are formed through the interaction surfaces of two neighboring subunits such that a critical structure of a conserved arg…
10090.ENSMUSP00000099186	Mdfic	1.82979	0.0276227	MyoD family inhibitor domain-containing protein; Acts as a transcriptional activator or repressor. Inhibits the transcriptional activation of Zic family proteins ZIC1, ZIC2 and ZIC3. Retains nuclear Zic proteins ZIC1, ZIC2 and ZIC3 in the cytoplasm. Modulates the expression from cellular promoters. Binds to the axin complex, resulting in an increase in the level of free beta-catenin. Affects axin…
10090.ENSMUSP00000071569	Mdn1	2.32406	1.53e-05	Midasin; Nuclear chaperone required for maturation and nuclear export of pre-60S ribosome subunits
10090.ENSMUSP00000058697	Med26	2.29084	0.000806078	Mediator of RNA polymerase II transcription subunit 26; Component of the Mediator complex, a coactivator involved in the regulated transcription of nearly all RNA polymerase II-dependent genes. Mediator functions as a bridge to convey information from gene-specific regulatory proteins to the basal RNA polymerase II transcription machinery. Mediator is recruited to promoters by direct interactions…
10090.ENSMUSP00000014505	Mertk	4.19034	0.00286395	Tyrosine-protein kinase Mer; Receptor tyrosine kinase that transduces signals from the extracellular matrix into the cytoplasm by binding to several ligands including LGALS3, TUB, TULP1 or GAS6. Regulates many physiological processes including cell survival, migration, differentiation, and phagocytosis of apoptotic cells (efferocytosis). Ligand binding at the cell surface induces autophosphorylat…
10090.ENSMUSP00000006915	Mettl1	1.98384	8.18e-08	tRNA (guanine-N(7)-)-methyltransferase; Catalyzes the formation of N(7)-methylguanine at position 46 (m7G46) in tRNA; Belongs to the class I-like SAM-binding methyltransferase superfamily. TrmB family
10090.ENSMUSP00000028017	Mettl13	1.66522	0.0398928	Methyltransferase-like protein 13; Methyltransferase like 13
10090.ENSMUSP00000114682	Mettl16	1.64113	0.0313666	U6 small nuclear RNA (adenine-(43)-N(6))-methyltransferase; RNA N6-methyltransferase that methylates adenosine residues of a subset of RNAs and plays a key role in S-adenosyl-L- methionine homeostasis by regulating expression of MAT2A transcripts. Able to N6-methylate a subset of mRNAs and U6 small nuclear RNAs (U6 snRNAs). In contrast to the METTL3-METTL14 heterodimer, only able to methylate a l…
10090.ENSMUSP00000030408	Mfsd2a	7.28801	3.75e-15	Sodium-dependent lysophosphatidylcholine symporter 1; Sodium-dependent lysophosphatidylcholine (LPC) symporter, which plays an essential role for blood-brain barrier formation and function. Specifically expressed in endothelium of the blood-brain barrier of micro-vessels and transports LPC into the brain. Transport of LPC is essential because it constitutes the major mechanism by which docosahexa…
10090.ENSMUSP00000072836	Miga1	1.7926	0.0346076	Mitoguardin 1; Regulator of mitochondrial fusion. Acts by forming homo- and heterodimers at the mitochondrial outer membrane and facilitating the formation of PLD6/MitoPLD dimers. May act by regulating phospholipid metabolism via PLD6/MitoPLD (By similarity)
10090.ENSMUSP00000069840	Mipep	2.6914	0.00765588	Mitochondrial intermediate peptidase; Cleaves proteins, imported into the mitochondrion, to their mature size; Belongs to the peptidase M3 family
10090.ENSMUSP00000025053	Mllt1	1.80707	0.029442	Myeloid/lymphoid or mixed-lineage leukemia (trithorax homolog, Drosophila); translocated to, 1
10090.ENSMUSP00000045445	Mllt6	1.93278	1.33e-20	Myeloid/lymphoid or mixed-lineage leukemia (trithorax homolog, Drosophila); translocated to, 6
10090.ENSMUSP00000096670	Mocs3	2.48467	0.0440826	Adenylyltransferase and sulfurtransferase MOCS3; Plays a central role in 2-thiolation of mcm(5)S(2)U at tRNA wobble positions of cytosolic tRNA(Lys), tRNA(Glu) and tRNA(Gln). Also essential during biosynthesis of the molybdenum cofactor. Acts by mediating the C-terminal thiocarboxylation of sulfur carriers URM1 and MOCS2A. Its N-terminus first activates URM1 and MOCS2A as acyl-adenylates (-COAMP)…
10090.ENSMUSP00000032114	Mogs	2.8485	1.97e-09	Mannosyl-oligosaccharide glucosidase; Cleaves the distal alpha 1,2-linked glucose residue from the Glc(3)Man(9)GlcNAc(2) oligosaccharide precursor; Belongs to the glycosyl hydrolase 63 family
10090.ENSMUSP00000091087	Morc2a	2.22156	0.0417785	MORC family CW-type zinc finger protein 2A; Microrchidia 2A
10090.ENSMUSP00000034303	Mphosph6	1.63434	1.48e-08	M-phase phosphoprotein 6; RNA-binding protein that associates with the RNA exosome complex. Involved in the 3'-processing of the 7S pre-RNA to the mature 5.8S rRNA and may play a role in recruiting the RNA exosome complex to pre-rRNA; this function may include C1D (By similarity); Belongs to the MPP6 family
10090.ENSMUSP00000125880	Mpp6	4.04514	4.6e-07	Membrane protein, palmitoylated 6 (MAGUK p55 subfamily member 6); Belongs to the MAGUK family
10090.ENSMUSP00000034600	Mpzl2	6.16443	1.05e-06	Myelin protein zero-like protein 2; Mediates homophilic cell-cell adhesion
10090.ENSMUSP00000110312	Mpzl3	2.33613	1.32e-07	Myelin protein zero-like protein 3; Mediates homophilic cell-cell adhesion
10090.ENSMUSP00000030942	Mrpl20	2.07113	3.69e-09	Mitochondrial ribosomal protein L20; Belongs to the bacterial ribosomal protein bL20 family
10090.ENSMUSP00000039784	Mrpl23	1.57646	0.0042704	Mitochondrial ribosomal protein L23; Belongs to the universal ribosomal protein uL23 family
10090.ENSMUSP00000010550	Mrpl52	1.78066	0.0465209	Mitochondrial ribosomal protein L52
10090.ENSMUSP00000113343	Mrps10	1.5312	0.00389898	Mitochondrial ribosomal protein S10; Belongs to the universal ribosomal protein uS10 family
10090.ENSMUSP00000114402	Mrps25	1.66493	1.11e-08	Mitochondrial ribosomal protein S25; Belongs to the mitochondrion-specific ribosomal protein mS25 family
10090.ENSMUSP00000038305	Mrps28	1.89588	0.0107359	Mitochondrial ribosomal protein S28; Belongs to the bacterial ribosomal protein bS1 family
10090.ENSMUSP00000022245	Mrps30	1.70827	0.00913103	Mitochondrial ribosomal protein S30; Belongs to the mitochondrion-specific ribosomal protein mL65 family
10090.ENSMUSP00000037631	Mrps6	1.91038	0.0414023	Mitochondrial ribosomal protein S6; Belongs to the bacterial ribosomal protein bS6 family
10090.ENSMUSP00000140768	Ms4a4a	2.46761	0.00113902	Membrane-spanning 4-domains, subfamily A, member 4A
10090.ENSMUSP00000005503	Msh6	1.6239	0.0412007	DNA mismatch repair protein Msh6; Component of the post-replicative DNA mismatch repair system (MMR). Heterodimerizes with MSH2 to form MutS alpha, which binds to DNA mismatches thereby initiating DNA repair. When bound, MutS alpha bends the DNA helix and shields approximately 20 base pairs, and recognizes single base mismatches and dinucleotide insertion-deletion loops (IDL) in the DNA. After mi…
10090.ENSMUSP00000034215	Mt1	3.10436	0.00846284	Metallothionein-1; Metallothioneins have a high content of cysteine residues that bind various heavy metals; these proteins are transcriptionally regulated by both heavy metals and glucocorticoids
10090.ENSMUSP00000034214	Mt2	4.56393	0.00024196	Metallothionein-2; Metallothioneins have a high content of cysteine residues that bind various heavy metals; these proteins are transcriptionally regulated by both heavy metals and glucocorticoids
10090.ENSMUSP00000022865	Mtdh	1.59125	0.000286024	Protein LYRIC; Downregulates SLC1A2/EAAT2 promoter activity when expressed ectopically. Activates the nuclear factor kappa-B (NF- kappa-B) transcription factor. Promotes anchorage-independent growth of immortalized melanocytes and astrocytes which is a key component in tumor cell expansion. Promotes lung metastasis and also has an effect on bone and brain metastasis, possibly by enhancing the see…
10090.ENSMUSP00000021443	Mthfd1	2.14726	0.00244979	C-1-tetrahydrofolate synthase, cytoplasmic; Methylenetetrahydrofolate dehydrogenase (NADP+ dependent), methenyltetrahydrofolate cyclohydrolase, formyltetrahydrofolate synthase; In the N-terminal section; belongs to the tetrahydrofolate dehydrogenase/cyclohydrolase family
10090.ENSMUSP00000112897	Mthfd1l	1.79403	0.00692916	Monofunctional C1-tetrahydrofolate synthase, mitochondrial; May provide the missing metabolic reaction required to link the mitochondria and the cytoplasm in the mammalian model of one-carbon folate metabolism in embryonic an transformed cells complementing thus the enzymatic activities of MTHFD2; In the N-terminal section; belongs to the tetrahydrofolate dehydrogenase/cyclohydrolase family
10090.ENSMUSP00000039810	Mtrr	2.06574	0.00129377	Methionine synthase reductase; Involved in the reductive regeneration of cob(I)alamin (vitamin B12) cofactor required for the maintenance of methionine synthase in a functional state. Necessary for utilization of methylgroups from the folate cycle, thereby affecting transgenerational epigenetic inheritance. Folate pathway donates methyl groups necessary for cellular methylation and affects differ…
10090.ENSMUSP00000044827	Mybbp1a	2.79315	0.000258155	Myb-binding protein 1A; May activate or repress transcription via interactions with sequence specific DNA-binding proteins. Repression may be mediated at least in part by histone deacetylase activity (HDAC activity). Acts as a corepressor and in concert with CRY1, represses the transcription of the core circadian clock component PER2. Preferentially binds to dimethylated histone H3 'Lys-9' (H3K9m…
10090.ENSMUSP00000022971	Myc	2.35253	0.00119924	Myc proto-oncogene protein; Transcription factor that binds DNA in a non-specific manner, yet also specifically recognizes the core sequence 5'- CAC[GA]TG-3'. Activates the transcription of growth-related genes. Binds to the VEGFA promoter, promoting VEGFA production and subsequent sprouting angiogenesis
10090.ENSMUSP00000123088	Myef2	1.67324	0.0197153	Myelin expression factor 2; Transcriptional repressor of the myelin basic protein gene (MBP). Binds to the proximal MB1 element 5'-TTGTCC-3' of the MBP promoter. Its binding to MB1 and function are inhibited by PURA
10090.ENSMUSP00000106087	Myo10	3.18019	0.0339934	Unconventional myosin-X; Myosins are actin-based motor molecules with ATPase activity. Unconventional myosins serve in intracellular movements. MYO10 binds to actin filaments and actin bundles and functions as plus end-directed motor. The tail domain binds to membranous compartments containing phosphatidylinositol 3,4,5-trisphosphate or integrins, and mediates cargo transport along actin filament…
10090.ENSMUSP00000029303	Naa15	1.91176	4.26e-09	N-alpha-acetyltransferase 15, NatA auxiliary subunit; Auxillary subunit of the N-terminal acetyltransferase A (NatA) complex which displays alpha (N-terminal) acetyltransferase activity. The NAT activity may be important for vascular, hematopoietic and neuronal growth and development. Required to control retinal neovascularization in adult ocular endothelial cells. In complex with XRCC6 and XRCC5…
10090.ENSMUSP00000070140	Naa50	2.14981	8.79e-09	N-alpha-acetyltransferase 50; N-alpha-acetyltransferase that acetylates the N-terminus of proteins that retain their initiating methionine. Has a broad substrate specificity: able to acetylate the initiator methionine of most peptides, except for those with a proline in second position. Also displays N-epsilon-acetyltransferase activity by mediating acetylation of the side chain of specific lysin…
10090.ENSMUSP00000026469	Nab2	3.11846	0.00129596	NGFI-A-binding protein 2; Acts as a transcriptional repressor for zinc finger transcription factors EGR1 and EGR2. Isoform 2 lacks repression ability
10090.ENSMUSP00000089680	Naca	2.01937	4.13e-09	Nascent polypeptide-associated complex subunit alpha, muscle-specific form; Cardiac- and muscle-specific transcription factor. May act to regulate the expression of genes involved in the development of myotubes. Plays a critical role in ventricular cardiomyocyte expansion and regulates postnatal skeletal muscle growth and regeneration. Involved in the organized assembly of thick and thin filament…
10090.ENSMUSP00000001975	Nacc1	1.55705	0.0357675	Nucleus accumbens-associated protein 1; Functions as a transcriptional repressor. Seems to function as a transcriptional corepressor in neuronal cells through recruitment of HDAC3 and HDAC4. Contributes to tumor progression, and tumor cell proliferation and survival. This may be mediated at least in part through repressing transcriptional activity of GADD45GIP1. Required for recruiting the protea…
10090.ENSMUSP00000112640	Naf1	2.94455	1.38e-05	H/ACA ribonucleoprotein complex non-core subunit NAF1; Nuclear assembly factor 1 homolog (S. cerevisiae)
10090.ENSMUSP00000126850	Nap1l1	1.86736	3.3e-07	Nucleosome assembly protein 1-like 1; May be involved in modulating chromatin formation and contribute to regulation of cell proliferation
10090.ENSMUSP00000028608	Nat10	2.23006	0.000609044	RNA cytidine acetyltransferase; RNA cytidine acetyltransferase with specificity toward both 18S rRNA and tRNAs. Catalyzes the formation of N(4)- acetylcytidine (ac4C) in 18S rRNA. Required for early nucleolar cleavages of precursor rRNA at sites A0, A1 and A2 during 18S rRNA synthesis. Catalyzes the formation of ac4C in serine and leucine tRNAs. Requires the tRNA-binding adapter protein THUMBD1 f…
10090.ENSMUSP00000030014	Ncbp1	1.95775	1.61e-05	Nuclear cap-binding protein subunit 1; Component of the cap-binding complex (CBC), which binds cotranscriptionally to the 5'-cap of pre-mRNAs and is involved in various processes such as pre-mRNA splicing, translation regulation, nonsense-mediated mRNA decay, RNA-mediated gene silencing (RNAi) by microRNAs (miRNAs) and mRNA export. The CBC complex is involved in mRNA export from the nucleus via i…
10090.ENSMUSP00000027438	Ncl	2.13451	5.65e-06	Nucleolin; Nucleolin is the major nucleolar protein of growing eukaryotic cells. It is found associated with intranucleolar chromatin and pre-ribosomal particles. It induces chromatin decondensation by binding to histone H1. It is thought to play a role in pre-rRNA transcription and ribosome assembly. May play a role in the process of transcriptional elongation. Binds RNA oligonucleotides with 5'…
10090.ENSMUSP00000000199	Ncs1	4.67959	0.000722625	Neuronal calcium sensor 1; Neuronal calcium sensor, regulator of G protein-coupled receptor phosphorylation in a calcium dependent manner. Directly regulates GRK1 (RHOK), but not GRK2 to GRK5. Can substitute for calmodulin (By similarity). Stimulates PI4KB kinase activity (By similarity). Involved in long-term synaptic plasticity through its interaction with PICK1 (By similarity). May also play a…
10090.ENSMUSP00000120365	Ndc1	2.22716	2.84e-05	Nucleoporin NDC1; Component of the nuclear pore complex (NPC), which plays a key role in de novo assembly and insertion of NPC in the nuclear envelope. Required for NPC and nuclear envelope assembly, possibly by forming a link between the nuclear envelope membrane and soluble nucleoporins, thereby anchoring the NPC in the membrane (By similarity); Belongs to the NDC1 family
10090.ENSMUSP00000091889	Ndnl2	2.4844	0.000318307	Non-structural maintenance of chromosomes element 3 homolog; Component of the SMC5-SMC6 complex, a complex involved in repair of DNA double-strand breaks by homologous recombination. The complex may promote sister chromatid homologous recombination by recruiting the SMC1-SMC3 cohesin complex to double-strand breaks. The complex is required for telomere maintenance via recombination in ALT (altern…
10090.ENSMUSP00000040227	Ndst2	2.53153	0.00563187	Bifunctional heparan sulfate N-deacetylase/N-sulfotransferase 2; Essential bifunctional enzyme that catalyzes both the N- deacetylation and the N-sulfation of glucosamine (GlcNAc) of the glycosaminoglycan in heparan sulfate. Modifies the GlcNAc-GlcA disaccharide repeating sugar backbone to make N-sulfated heparosan, a prerequisite substrate for later modifications in heparin biosynthesis. Plays a…
10090.ENSMUSP00000136313	Ndufa12	1.73681	0.000161485	NADH dehydrogenase [ubiquinone] 1 alpha subcomplex subunit 12; Accessory subunit of the mitochondrial membrane respiratory chain NADH dehydrogenase (Complex I), that is believed not to be involved in catalysis. Complex I functions in the transfer of electrons from NADH to the respiratory chain. The immediate electron acceptor for the enzyme is believed to be ubiquinone
10090.ENSMUSP00000023851	Ndufa5	1.88329	0.000752853	NADH dehydrogenase [ubiquinone] 1 alpha subcomplex subunit 5; Accessory subunit of the mitochondrial membrane respiratory chain NADH dehydrogenase (Complex I), that is believed not to be involved in catalysis. Complex I functions in the transfer of electrons from NADH to the respiratory chain. The immediate electron acceptor for the enzyme is believed to be ubiquinone
10090.ENSMUSP00000130532	Ndufaf2	1.74315	3.62e-05	NADH dehydrogenase [ubiquinone] 1 alpha subcomplex assembly factor 2; Acts as a molecular chaperone for mitochondrial complex I assembly. Complex I functions in the transfer of electrons from NADH to the respiratory chain. The immediate electron acceptor for the enzyme is believed to be ubiquinone
10090.ENSMUSP00000029925	Ndufaf4	2.06626	5.66e-13	NADH dehydrogenase [ubiquinone] 1 alpha subcomplex assembly factor 4; May be involved in cell proliferation and survival of hormone-dependent tumor cells. Involved in the assembly of mitochondrial NADH:ubiquinone oxidoreductase complex (complex I) (By similarity); Belongs to the NDUFAF4 family
10090.ENSMUSP00000092746	Ndufb6	1.56234	0.000646113	NADH dehydrogenase [ubiquinone] 1 beta subcomplex subunit 6; Accessory subunit of the mitochondrial membrane respiratory chain NADH dehydrogenase (Complex I), that is believed not to be involved in catalysis. Complex I functions in the transfer of electrons from NADH to the respiratory chain. The immediate electron acceptor for the enzyme is believed to be ubiquinone
10090.ENSMUSP00000091061	Nefh	2.17513	0.000677254	Neurofilament heavy polypeptide; Neurofilaments usually contain three intermediate filament proteins: L, M, and H which are involved in the maintenance of neuronal caliber. NF-H has an important function in mature axons that is not subserved by the two smaller NF proteins
10090.ENSMUSP00000049723	Nek6	5.07562	4.45e-09	Serine/threonine-protein kinase Nek6; Protein kinase which plays an important role in mitotic cell cycle progression. Required for chromosome segregation at metaphase-anaphase transition, robust mitotic spindle formation and cytokinesis. Phosphorylates ATF4, CIR1, PTN, RAD26L, RBBP6, RPS7, TRIP4, RPS6KB1 and histones H1 and H3. Phosphorylates KIF11 to promote mitotic spindle formation. Involved i…
10090.ENSMUSP00000038779	Nepro	4.10308	0.000572146	Nucleolus and neural progenitor protein; May play a role in cortex development as part of the Notch signaling pathway. Downstream of Notch may repress the expression of proneural genes and inhibit neuronal differentiation thereby maintaining neural progenitors. May also play a role in preimplentation embryo development; Belongs to the nepro family
10090.ENSMUSP00000127784	Nfat5	2.74348	2.12e-14	Nuclear factor of activated T-cells 5; Transcription factor involved in the transcriptional regulation of osmoprotective and inflammatory genes. Regulates hypertonicity-induced cellular accumulation of osmolytes
10090.ENSMUSP00000065363	Nfil3	2.35327	4.78e-05	Nuclear factor interleukin-3-regulated protein; Acts as a transcriptional regulator that recognizes and binds to the sequence 5'-[GA]TTA[CT]GTAA[CT]-3', a sequence present in many cellular and viral promoters. Represses transcription from promoters with activating transcription factor (ATF) sites (By similarity). Represses promoter activity in osteoblasts. Represses transcriptional activity of PE…
10090.ENSMUSP00000029812	Nfkb1	3.16111	4.42e-44	Nuclear factor NF-kappa-B p105 subunit; NF-kappa-B is a pleiotropic transcription factor present in almost all cell types and is the endpoint of a series of signal transduction events that are initiated by a vast array of stimuli related to many biological processes such as inflammation, immunity, differentiation, cell growth, tumorigenesis and apoptosis. NF-kappa-B is a homo- or heterodimeric co…
10090.ENSMUSP00000107512	Nfkb2	2.08378	0.00313743	Nuclear factor NF-kappa-B p100 subunit; NF-kappa-B is a pleiotropic transcription factor present in almost all cell types and is the endpoint of a series of signal transduction events that are initiated by a vast array of stimuli related to many biological processes such as inflammation, immunity, differentiation, cell growth, tumorigenesis and apoptosis. NF-kappa-B is a homo- or heterodimeric co…
10090.ENSMUSP00000042317	Nfkbid	3.38792	6.54e-07	NF-kappa-B inhibitor delta; May regulate the expression of IL-2, IL-6, and other cytokines through regulation on NF-kappa-B activity. Functions in the regulation of inflammatory responses. According to PubMed:11931770, it may also regulate TCR-induced negative selection of thymocytes
10090.ENSMUSP00000120014	Nhp2	2.61565	3.43e-12	H/ACA ribonucleoprotein complex subunit 2; Required for ribosome biogenesis and telomere maintenance. Part of the H/ACA small nucleolar ribonucleoprotein (H/ACA snoRNP) complex, which catalyzes pseudouridylation of rRNA. This involves the isomerization of uridine such that the ribose is subsequently attached to C5, instead of the normal N1. Each rRNA can contain up to 100 pseudouridine ("psi") re…
10090.ENSMUSP00000091840	Nhp2l1	2.02011	2.29e-06	NHP2 non-histone chromosome protein 2-like 1 (S. cerevisiae); Binds to the 5'-stem-loop of U4 snRNA and may play a role in the late stage of spliceosome assembly. The protein undergoes a conformational change upon RNA-binding (By similarity)
10090.ENSMUSP00000027626	Nifk	1.58967	0.00137162	Nucleolar protein interacting with the FHA domain of MKI67
10090.ENSMUSP00000034392	Nip7	1.95934	6.29e-06	60S ribosome subunit biogenesis protein NIP7 homolog; Required for proper 34S pre-rRNA processing and 60S ribosome subunit assembly
10090.ENSMUSP00000061546	Nkrf	1.90715	0.0465594	NF-kappa-B-repressing factor; Interacts with a specific negative regulatory element (NRE) 5'-AATTCCTCTGA-3' to mediate transcriptional repression of certain NK-kappa-B responsive genes. Involved in the constitutive silencing of the interferon beta promoter, independently of the virus-induced signals, and in the inhibition of the basal and cytokine-induced iNOS promoter activity. Also involved in …
10090.ENSMUSP00000099502	Nle1	2.10584	0.0074812	Notchless protein homolog 1; Plays a role in regulating Notch activity (Probable). Plays a role in regulating the expression of CDKN1A and several members of the Wnt pathway, probably via its effects on Notch activity. Required during embryogenesis for inner mass cell survival
10090.ENSMUSP00000117022	Nme1	1.99162	6.73e-10	Nucleoside diphosphate kinase A; Major role in the synthesis of nucleoside triphosphates other than ATP. The ATP gamma phosphate is transferred to the NDP beta phosphate via a ping-pong mechanism, using a phosphorylated active-site intermediate. Possesses nucleoside-diphosphate kinase, serine/threonine-specific protein kinase, geranyl and farnesyl pyrophosphate kinase, histidine protein kinase an…
10090.ENSMUSP00000045948	Noa1	2.47538	2.79e-06	Nitric oxide-associated protein 1; Involved in regulation of mitochondrial protein translation and respiration. Plays a role in mitochondria-mediated cell death. May act as a scaffolding protein or stabilizer of respiratory chain supercomplexes. Binds GTP; Belongs to the TRAFAC class YlqF/YawG GTPase family. NOA1 subfamily
10090.ENSMUSP00000137253	Noc2l	1.89165	0.00241376	Nucleolar complex protein 2 homolog; Acts as an inhibitor of histone acetyltransferase activity; prevents acetylation of all core histones by the EP300/p300 histone acetyltransferase at p53/TP53-regulated target promoters in a histone deacetylases (HDAC)-independent manner. Acts as a transcription corepressor of p53/TP53- and TP63-mediated transactivation of the p21/CDKN1A promoter. Involved in t…
10090.ENSMUSP00000025963	Noc3l	2.95499	5.16e-07	Nucleolar complex protein 3 homolog; May be required for adipogenesis
10090.ENSMUSP00000023849	Noct	1.75322	0.0241231	Nocturnin; Circadian deadenylase which plays an important role in post-transcriptional regulation of metabolic genes under circadian control. Degrades poly(A) tails of specific target mRNAs leading to their degradation and suppression of translation. Exerts a rhythmic post-transcriptional control of genes necessary for metabolic functions including nutrient absorption, glucose/insulin sensitivity…
10090.ENSMUSP00000128331	Nolc1	2.10629	0.0015177	Nucleolar and coiled-body phosphoprotein 1; Nucleolar protein that acts as a regulator of RNA polymerase I by connecting RNA polymerase I with enzymes responsible for ribosomal processing and modification (By similarity). Required for neural crest specification: following monoubiquitination by the BCR(KBTBD8) complex, associates with TCOF1 and acts as a platform to connect RNA polymerase I with e…
10090.ENSMUSP00000033121	Nomo1	2.02593	0.00164389	Nodal modulator 1; May antagonize Nodal signaling
10090.ENSMUSP00000028553	Nop10	1.86564	1.22e-06	H/ACA ribonucleoprotein complex subunit 3; Required for ribosome biogenesis and telomere maintenance. Part of the H/ACA small nucleolar ribonucleoprotein (H/ACA snoRNP) complex, which catalyzes pseudouridylation of rRNA. This involves the isomerization of uridine such that the ribose is subsequently attached to C5, instead of the normal N1. Each rRNA can contain up to 100 pseudouridine ("psi") re…
10090.ENSMUSP00000026987	Nop16	2.58151	1.6e-12	NOP16 nucleolar protein
10090.ENSMUSP00000047123	Nop2	2.08527	0.0104244	Probable 28S rRNA (cytosine-C(5))-methyltransferase; Involved in ribosomal large subunit assembly. S- adenosyl-L-methionine-dependent methyltransferase that specifically methylates the C(5) position of cytosine 4447 in 28S rRNA. May play a role in the regulation of the cell cycle and the increased nucleolar activity that is associated with the cell proliferation
10090.ENSMUSP00000019441	Nop9	2.44615	0.000558991	NOP9 nucleolar protein; Belongs to the NOP9 family
10090.ENSMUSP00000078741	Notch2	1.95845	0.000468967	Neurogenic locus notch homolog protein 2; Functions as a receptor for membrane-bound ligands Jagged1, Jagged2 and Delta1 to regulate cell-fate determination. Upon ligand activation through the released notch intracellular domain (NICD) it forms a transcriptional activator complex with RBPJ/RBPSUH and activates genes of the enhancer of split locus. Affects the implementation of differentiation, pr…
10090.ENSMUSP00000042808	Npepl1	2.03304	0.00014049	Probable aminopeptidase NPEPL1; Probably catalyzes the removal of unsubstituted N- terminal amino acids from various peptides
10090.ENSMUSP00000075067	Npm1	2.6422	8.46e-24	Nucleophosmin; Involved in diverse cellular processes such as ribosome biogenesis, centrosome duplication, protein chaperoning, histone assembly, cell proliferation, and regulation of tumor suppressors p53/TP53 and ARF. Binds ribosome presumably to drive ribosome nuclear export. Associated with nucleolar ribonucleoprotein structures and bind single-stranded nucleic acids. Acts as a chaperonin for…
10090.ENSMUSP00000023779	Nr4a1	5.63232	4.04e-06	Nuclear receptor subfamily 4 group A member 1; Orphan nuclear receptor. May act concomitantly with NURR1 in regulating the expression of delayed-early genes during liver regeneration. Binds the NGFI-B response element (NBRE) 5'- AAAAGGTCA-3'. May inhibit NF-kappa-B transactivation of IL2. Participates in energy homeostasis by sequestrating the kinase STK11 in the nucleus, thereby attenuating cyto…
10090.ENSMUSP00000028166	Nr4a2	4.89964	0.000207587	Nuclear receptor subfamily 4 group A member 2; Transcriptional regulator which is important for the differentiation and maintenance of meso-diencephalic dopaminergic (mdDA) neurons during development. It is crucial for expression of a set of genes such as SLC6A3, SLC18A2, TH and DRD2 which are essential for development of mdDA neurons; Belongs to the nuclear hormone receptor family. NR4 subfamily
10090.ENSMUSP00000030025	Nr4a3	6.22185	6.56e-36	Nuclear receptor subfamily 4 group A member 3; Transcriptional activator that binds to regulatory elements in promoter regions in a cell- and response element (target)-specific manner. Induces gene expression by binding as monomers to the NR4A1 response element (NBRE) 5'-AAAAGGTCA-3' site and as homodimers to the Nur response element (NurRE) site in the promoter of their regulated target genes (B…
10090.ENSMUSP00000051726	Nrip1	1.57722	4.2e-06	Nuclear receptor-interacting protein 1; Modulates transcriptional repression by nuclear hormone receptors such as NR2C1, thyroid hormone receptor and retinoic acid receptor/RARA. Essential for cumulus expansion and follicle rupture during ovulation. Also controls the balance between fat accumulation and energy expenditure. Positive regulator of the circadian clock gene expression: stimulates tran…
10090.ENSMUSP00000105321	Nsun2	2.42406	6.09e-13	tRNA (cytosine(34)-C(5))-methyltransferase; RNA methyltransferase that methylates tRNAs, and possibly RNA polymerase III transcripts. Methylates cytosine to 5- methylcytosine (m5C) at positions 34 and 48 of intron-containing tRNA(Leu)(CAA) precursors, and at positions 48, 49 and 50 of tRNA(Gly)(GCC) precursors (By similarity). May act downstream of Myc to regulate epidermal cell growth and prolif…
10090.ENSMUSP00000039656	Nup205	1.63999	0.0199814	MCG21756, isoform CRA_b; Nucleoporin 205
10090.ENSMUSP00000032961	Nupr1	3.56404	0.0154238	Nuclear protein 1; Chromatin-binding protein that converts stress signals into a program of gene expression that empowers cells with resistance to the stress induced by a change in their microenvironment. Interacts with MSL1 and inhibits its activity on histone H4 'Lys-16' acetylation (H4K16ac) (By similarity). Binds the RELB promoter and activates its transcription, leading to the transactivatio…
10090.ENSMUSP00000128661	Odc1	3.50904	1.12e-12	Ornithine decarboxylase; Catalyzes the first and rate-limiting step of polyamine biosynthesis that converts ornithine into putrescine, which is the precursor for the polyamines, spermidine and spermine. Polyamines are essential for cell proliferation and are implicated in cellular processes, ranging from DNA replication to apoptosis
10090.ENSMUSP00000113097	Orai1	2.07213	0.012675	Calcium release-activated calcium channel protein 1; Ca(2+) release-activated Ca(2+) (CRAC) channel subunit which mediates Ca(2+) influx following depletion of intracellular Ca(2+) stores and channel activation by the Ca(2+) sensor, STIM1. CRAC channels are the main pathway for Ca(2+) influx in T-cells and promote the immune response to pathogens by activating the transcription factor NFAT; Belon…
10090.ENSMUSP00000100911	Osbpl8	1.66384	0.00146333	Oxysterol-binding protein-related protein 8; Lipid transporter involved in lipid countertransport between the endoplasmic reticulum and the plasma membrane: specifically exchanges phosphatidylserine with phosphatidylinositol 4-phosphate (PI4P), delivering phosphatidylserine to the plasma membrane in exchange for PI4P, which is degraded by the SAC1/SACM1L phosphatase in the endoplasmic reticulum. …
10090.ENSMUSP00000026425	Pa2g4	2.02498	0.00148164	Proliferation-associated protein 2G4; May play a role in a ERBB3-regulated signal transduction pathway. Seems be involved in growth regulation. Acts a corepressor of the androgen receptor (AR) and is regulated by the ERBB3 ligand neuregulin-1/heregulin (HRG). Inhibits transcription of some E2F1-regulated promoters, probably by recruiting histone acetylase (HAT) activity. Binds RNA. Associates wit…
10090.ENSMUSP00000014445	Pam16	1.70421	0.00934694	Presequence translocase-asssociated motor 16 homolog (S. cerevisiae); Regulates ATP-dependent protein translocation into the mitochondrial matrix. Inhibits DNAJC19 stimulation of HSPA9/Mortalin ATPase activity (By similarity)
10090.ENSMUSP00000040757	Papd7	1.75234	0.00305803	Non-canonical poly(A) RNA polymerase PAPD7; Catalytic subunit of a TRAMP-like complex which has a poly(A) RNA polymerase activity and is involved in a post- transcriptional quality control mechanism. Polyadenylation with short oligo(A) tails is required for the degradative activity of the exosome on several of its nuclear RNA substrates. Has no terminal uridylyltransferase activity, and does not …
10090.ENSMUSP00000054863	Pcbp1	2.01411	0.00320082	Poly(rC)-binding protein 1; Single-stranded nucleic acid binding protein that binds preferentially to oligo dC
10090.ENSMUSP00000031627	Pdap1	1.53539	6.73e-05	28 kDa heat- and acid-stable phosphoprotein; PDGFA associated protein 1
10090.ENSMUSP00000027507	Pdcd1	2.48687	0.0293222	Programmed cell death protein 1; Inhibitory cell surface receptor involved in the regulation of T-cell function during immunity and tolerance. Upon ligand binding, inhibits T-cell effector functions in an antigen- specific manner. Possible cell death inducer, in association with other factors (By similarity)
10090.ENSMUSP00000072008	Pdcd11	2.93672	2.16e-09	Protein RRP5 homolog; Essential for the generation of mature 18S rRNA, specifically necessary for cleavages at sites A0, 1 and 2 of the 47S precursor. Directly interacts with U3 snoRNA (By similarity)
10090.ENSMUSP00000113761	Pdcd5	1.81051	0.000196909	Programmed cell death protein 5; May function in the process of apoptosis
10090.ENSMUSP00000102158	Pdzk1ip1	5.19774	5.87e-05	PDZK1 interacting protein 1
10090.ENSMUSP00000019065	Pelp1	2.5682	0.00107471	Proline-, glutamic acid- and leucine-rich protein 1; Coactivator of estrogen receptor-mediated transcription and a corepressor of other nuclear hormone receptors and sequence- specific transcription factors. Plays a role in estrogen receptor (ER) genomic activity when present in the nuclear compartment by activating the ER target genes in a hormonal stimulation dependent manner. Can facilitate ER…
10090.ENSMUSP00000066822	Penk	3.41834	0.0214622	Proenkephalin-A; Met- and Leu-enkephalins compete with and mimic the effects of opiate drugs. They play a role in a number of physiologic functions, including pain perception and responses to stress. PENK(114-133) and PENK(238-259) increase glutamate release in the striatum. PENK(114-133) decreases GABA concentration in the striatum
10090.ENSMUSP00000021271	Per1	1.80585	0.0124068	Period circadian protein homolog 1; Transcriptional repressor which forms a core component of the circadian clock. The circadian clock, an internal time- keeping system, regulates various physiological processes through the generation of approximately 24 hour circadian rhythms in gene expression, which are translated into rhythms in metabolism and behavior. It is derived from the Latin roots 'cir…
10090.ENSMUSP00000019998	Perp	7.90307	1.09e-12	P53 apoptosis effector related to PMP-22; Component of intercellular desmosome junctions. Plays a role in stratified epithelial integrity and cell-cell adhesion by promoting desmosome assembly. Plays a role as an effector in the TP53-dependent apoptotic pathway
10090.ENSMUSP00000021282	Pfas	3.67722	2.77e-07	Phosphoribosylformylglycinamidine synthase; Phosphoribosylformylglycinamidine synthase involved in the purines biosynthetic pathway. Catalyzes the ATP-dependent conversion of formylglycinamide ribonucleotide (FGAR) and glutamine to yield formylglycinamidine ribonucleotide (FGAM) and glutamate (By similarity); In the N-terminal section; belongs to the FGAMS family
10090.ENSMUSP00000120106	Pfdn2	1.94106	1.25e-05	Prefoldin subunit 2; Binds specifically to cytosolic chaperonin (c-CPN) and transfers target proteins to it. Binds to nascent polypeptide chain and promotes folding in an environment in which there are many competing pathways for nonnative proteins
10090.ENSMUSP00000070596	Pfdn4	2.6359	8.34e-09	Prefoldin subunit 4; Binds specifically to cytosolic chaperonin (c-CPN) and transfers target proteins to it. Binds to nascent polypeptide chain and promotes folding in an environment in which there are many competing pathways for nonnative proteins
10090.ENSMUSP00000025163	Pfdn6	1.61321	1.2e-05	Prefoldin subunit 6; Binds specifically to cytosolic chaperonin (c-CPN) and transfers target proteins to it. Binds to nascent polypeptide chain and promotes folding in an environment in which there are many competing pathways for nonnative proteins (By similarity)
10090.ENSMUSP00000132815	Phlda1	3.19979	0.0296881	Pleckstrin homology-like domain family A member 1; Seems to be involved in regulation of apoptosis. May be involved in detachment-mediated programmed cell death. May mediate apoptosis during neuronal development. May be involved in regulation of anti-apoptotic effects of IGF1. Required for TCR- induced apoptosis and expression of TNFRSF6/FAS in a T-cell hybridoma cell line. May be involved in tra…
10090.ENSMUSP00000071235	Phxr4	1.64656	0.0169483	Per-hexamer repeat gene 4
10090.ENSMUSP00000051092	Picalm	1.73345	1.17e-12	Phosphatidylinositol-binding clathrin assembly protein; Assembly protein recruiting clathrin and adapter protein complex 2 (AP2) to cell membranes at sites of coated-pit formation and clathrin-vesicle assembly. May be required to determine the amount of membrane to be recycled, possibly by regulating the size of the clathrin cage. Involved in AP2-dependent clathrin-mediated endocytosis at the neu…
10090.ENSMUSP00000024811	Pim1	3.17249	6.32e-18	Serine/threonine-protein kinase pim-1; Proto-oncogene with serine/threonine kinase activity involved in cell survival and cell proliferation and thus providing a selective advantage in tumorigenesis. Exerts its oncogenic activity through: the regulation of MYC transcriptional activity, the regulation of cell cycle progression and by phosphorylation and inhibition of proapoptotic proteins (BAD, MA…
10090.ENSMUSP00000044603	Pim3	2.61599	0.00746003	Serine/threonine-protein kinase pim-3; Proto-oncogene with serine/threonine kinase activity that can prevent apoptosis and promote cell survival and protein translation. May contribute to tumorigenesis through: the delivery of survival signaling through phosphorylation of BAD which induces release of the anti-apoptotic protein Bcl-X(L), the regulation of cell cycle progression and protein synthes…
10090.ENSMUSP00000101477	Pithd1	1.7547	0.000496349	PITH domain-containing protein 1; PITH (C-terminal proteasome-interacting domain of thioredoxin-like) domain containing 1
10090.ENSMUSP00000124111	Pitpnm2	2.29673	0.0155447	Membrane-associated phosphatidylinositol transfer protein 2; Catalyzes the transfer of phosphatidylinositol and phosphatidylcholine between membranes (in vitro). Binds calcium ions (By similarity)
10090.ENSMUSP00000093329	Pkib	3.11908	0.00958701	cAMP-dependent protein kinase inhibitor beta; Extremely potent competitive inhibitor of cAMP-dependent protein kinase activity, this protein interacts with the catalytic subunit of the enzyme after the cAMP-induced dissociation of its regulatory chains
10090.ENSMUSP00000029629	Pla2g12a	3.33748	0.00832179	Group XIIA secretory phospholipase A2; PA2 catalyzes the calcium-dependent hydrolysis of the 2- acyl groups in 3-sn-phosphoglycerides. Does not exhibit detectable activity toward sn-2-arachidonoyl- or linoleoyl- phosphatidylcholine or -phosphatidylethanolamine (By similarity)
10090.ENSMUSP00000112847	Plagl1	5.24443	8.75e-05	Pleiomorphic adenoma gene-like 1
10090.ENSMUSP00000055709	Plagl2	2.35734	0.00894534	Pleiomorphic adenoma gene-like 2
10090.ENSMUSP00000114852	Plcxd2	1.52941	0.0145312	PI-PLC X domain-containing protein 2; Phosphatidylinositol-specific phospholipase C, X domain containing 2
10090.ENSMUSP00000076130	Plk3	4.39301	1.3e-05	Serine/threonine-protein kinase PLK3; Serine/threonine-protein kinase involved in cell cycle regulation, response to stress and Golgi disassembly. Polo-like kinases act by binding and phosphorylating proteins are that already phosphorylated on a specific motif recognized by the POLO box domains. Phosphorylates ATF2, BCL2L1, CDC25A, CDC25C, CHEK2, HIF1A, JUN, p53/TP53, p73/TP73, PTEN, TOP2A and VR…
10090.ENSMUSP00000091318	Plscr1	2.37128	4.48e-12	Phospholipid scramblase 1; May mediate accelerated ATP-independent bidirectional transbilayer migration of phospholipids upon binding calcium ions that results in a loss of phospholipid asymmetry in the plasma membrane. May play a central role in the initiation of fibrin clot formation, in the activation of mast cells and in the recognition of apoptotic and injured cells by the reticuloendothelia…
10090.ENSMUSP00000060858	Polr1a	2.33894	1.3e-05	DNA-directed RNA polymerase I subunit RPA1; DNA-dependent RNA polymerase catalyzes the transcription of DNA into RNA using the four ribonucleoside triphosphates as substrates. Largest and catalytic core component of RNA polymerase I which synthesizes ribosomal RNA precursors. Forms the polymerase active center together with the second largest subunit. A single stranded DNA template strand of the …
10090.ENSMUSP00000099494	Polr1b	2.73274	2.79e-07	DNA-directed RNA polymerase I subunit RPA2; DNA-dependent RNA polymerase catalyzes the transcription of DNA into RNA using the four ribonucleoside triphosphates as substrates. Second largest core component of RNA polymerase I which synthesizes ribosomal RNA precursors. Proposed to contribute to the polymerase catalytic activity and forms the polymerase active center together with the largest subu…
10090.ENSMUSP00000084252	Polr1c	1.86359	3.79e-13	DNA-directed RNA polymerases I and III subunit RPAC1; DNA-dependent RNA polymerase catalyzes the transcription of DNA into RNA using the four ribonucleoside triphosphates as substrates. Common component of RNA polymerases I and III which synthesize ribosomal RNA precursors and small RNAs, such as 5S rRNA and tRNAs, respectively. RPAC1 is part of the Pol core element with the central large cleft a…
10090.ENSMUSP00000058355	Polr1d	1.55446	1.74e-06	DNA-directed RNA polymerases I and III subunit RPAC2; DNA-dependent RNA polymerase catalyzes the transcription of DNA into RNA using the four ribonucleoside triphosphates as substrates. Common core component of RNA polymerases I and III which synthesize ribosomal RNA precursors and small RNAs, such as 5S rRNA and tRNAs, respectively
10090.ENSMUSP00000043566	Polr2f	1.69681	0.000173266	DNA-directed RNA polymerases I, II, and III subunit RPABC2; DNA-dependent RNA polymerases catalyze the transcription of DNA into RNA using the four ribonucleoside triphosphates as substrates. Common component of RNA polymerases I, II and III which synthesize ribosomal RNA precursors, mRNA precursors and many functional non-coding RNAs, and small RNAs, such as 5S rRNA and tRNAs, respectively. Pol …
10090.ENSMUSP00000021405	Polr2h	2.4219	1.25e-11	DNA-directed RNA polymerases I, II, and III subunit RPABC3; DNA-dependent RNA polymerase catalyzes the transcription of DNA into RNA using the four ribonucleoside triphosphates as substrates. Common component of RNA polymerases I, II and III which synthesize ribosomal RNA precursors, mRNA precursors and many functional non-coding RNAs, and small RNAs, such as 5S rRNA and tRNAs, respectively (By s…
10090.ENSMUSP00000051968	Polr2k	1.64407	0.000254802	DNA-directed RNA polymerases I, II, and III subunit RPABC4; DNA-dependent RNA polymerase catalyzes the transcription of DNA into RNA using the four ribonucleoside triphosphates as substrates. Common component of RNA polymerases I, II and III which synthesize ribosomal RNA precursors, mRNA precursors and many functional non-coding RNAs, and a small RNAs, such as 5S rRNA and tRNAs, respectively (By…
10090.ENSMUSP00000043204	Polr2l	2.18947	3.63e-06	DNA-directed RNA polymerases I, II, and III subunit RPABC5; DNA-dependent RNA polymerase catalyzes the transcription of DNA into RNA using the four ribonucleoside triphosphates as substrates. Common component of RNA polymerases I, II and III which synthesize ribosomal RNA precursors, mRNA precursors and many functional non-coding RNAs, and a small RNAs, such as 5S rRNA and tRNAs, respectively. Po…
10090.ENSMUSP00000033173	Polr3e	1.76713	0.00418818	DNA-directed RNA polymerase III subunit RPC5; DNA-dependent RNA polymerase catalyzes the transcription of DNA into RNA using the four ribonucleoside triphosphates as substrates. Specific periphjeric component of RNA polymerase III which synthesizes small RNAs, such as 5S rRNA and tRNAs. Essential for efficient transcription from both the type 2 VAI and type 3 U6 RNA polymerase III promoters. Play…
10090.ENSMUSP00000035289	Polr3g	1.78362	2.03e-05	DNA-directed RNA polymerase III subunit RPC7; DNA-dependent RNA polymerase catalyzes the transcription of DNA into RNA using the four ribonucleoside triphosphates as substrates. Specific peripheric component of RNA polymerase III which synthesizes small RNAs, such as 5S rRNA and tRNAs. May direct with other members of the RPC3/POLR3C-RPC6/POLR3F- RPC7/POLR3G subcomplex RNA Pol III binding to the …
10090.ENSMUSP00000106801	Pom121	2.66679	0.000182236	Nuclear envelope pore membrane protein POM 121; Essential component of the nuclear pore complex (NPC). The repeat-containing domain may be involved in anchoring components of the pore complex to the pore membrane. When overexpressed in cells induces the formation of cytoplasmic annulate lamellae (AL) (By similarity); Belongs to the POM121 family
10090.ENSMUSP00000052654	Pop1	2.78711	0.00153105	Processing of precursor 1, ribonuclease P/MRP family, (S. cerevisiae)
10090.ENSMUSP00000104056	Pou2f2	1.62666	0.0161017	POU domain, class 2, transcription factor 2; Transcription factor that specifically binds to the octamer motif (5'-ATTTGCAT-3'). Regulates transcription in a number of tissues in addition to activating immunoglobulin gene expression. Modulates transcription transactivation by NR3C1, AR and PGR. Isoform OCT2.5 activates the U2 small nuclear RNA (snRNA) promoter. Isoforms OCT2.1, OCT2.2 and OCT2.3 …
10090.ENSMUSP00000004203	Ppan	2.17049	0.0104998	Suppressor of SWI4 1 homolog; May have a role in cell growth
10090.ENSMUSP00000120632	Ppat	1.55577	0.00939406	Amidophosphoribosyltransferase; Phosphoribosyl pyrophosphate amidotransferase
10090.ENSMUSP00000042762	Pphln1	1.64817	0.000453183	Periphilin-1; Component of the HUSH complex, a multiprotein complex that mediates epigenetic repression. The HUSH complex is recruited to genomic loci rich in H3K9me3 and is probably required to maintain transcriptional silencing by promoting recruitment of SETDB1, a histone methyltransferase that mediates further deposition of H3K9me3. In the HUSH complex, contributes to the maintenance of the c…
10090.ENSMUSP00000029382	Ppid	1.79223	1.61e-07	Peptidyl-prolyl cis-trans isomerase D; PPIases accelerate the folding of proteins. It catalyzes the cis-trans isomerization of proline imidic peptide bonds in oligopeptides. Proposed to act as a co-chaperone in HSP90 complexes such as in unligated steroid receptors heterocomplexes. Different co-chaperones seem to compete for association with HSP90 thus establishing distinct HSP90-co-chaperone-rec…
10090.ENSMUSP00000022419	Ppif	1.85639	0.000117558	Peptidyl-prolyl cis-trans isomerase F, mitochondrial; PPIases accelerate the folding of proteins. It catalyzes the cis-trans isomerization of proline imidic peptide bonds in oligopeptides. Involved in regulation of the mitochondrial permeability transition pore (mPTP). It is proposed that its association with the mPTP is masking a binding site for inhibiting inorganic phosphate (Pi) and promotes …
10090.ENSMUSP00000027373	Ppm1f	1.91608	0.0066028	Protein phosphatase 1F; Dephosphorylates and concomitantly deactivates CaM- kinase II activated upon autophosphorylation, and CaM-kinases IV and I activated upon phosphorylation by CaM-kinase kinase. Promotes apoptosis (By similarity); Belongs to the PP2C family
10090.ENSMUSP00000064129	Ppp1r14b	2.71386	4.5e-07	Protein phosphatase 1 regulatory subunit 14B; Inhibitor of PPP1CA. Has over 50-fold higher inhibitory activity when phosphorylated
10090.ENSMUSP00000107530	Pprc1	3.1403	7.3e-10	Peroxisome proliferator-activated receptor gamma coactivator-related protein 1; Acts as a coactivator during transcriptional activation of nuclear genes related to mitochondrial biogenesis and cell growth. Involved in the transcription coactivation of CREB and NRF1 target genes (By similarity)
10090.ENSMUSP00000051838	Pptc7	1.85069	0.0462892	PTC7 protein phosphatase homolog (S. cerevisiae)
10090.ENSMUSP00000064661	Prelid2	2.96829	7.88e-08	PRELI domain containing 2
10090.ENSMUSP00000097444	Prep	2.74442	0.000833888	Prolyl endopeptidase; Cleaves peptide bonds on the C-terminal side of prolyl residues within peptides that are up to approximately 30 amino acids long
10090.ENSMUSP00000103474	Prmt1	1.71026	0.0478587	Protein arginine N-methyltransferase 1; Arginine methyltransferase that methylates (mono and asymmetric dimethylation) the guanidino nitrogens of arginyl residues present in proteins such as ESR1, histone H2, H3 and H4, PIAS1, HNRNPA1, HNRNPD, NFATC2IP, SUPT5H, TAF15, EWS, HABP4 and SERBP1. Constitutes the main enzyme that mediates monomethylation and asymmetric dimethylation of histone H4 'Arg-4…
10090.ENSMUSP00000032715	Prmt3	2.23005	0.000806078	Protein arginine N-methyltransferase 3; Methylates (mono and asymmetric dimethylation) the guanidino nitrogens of arginyl residues in some proteins; Belongs to the class I-like SAM-binding methyltransferase superfamily. Protein arginine N- methyltransferase family
10090.ENSMUSP00000130152	Prr5l	6.26451	9.59e-07	Proline-rich protein 5-like; Associates with the mTORC2 complex that regulates cellular processes including survival and organization of the cytoskeleton (By similarity). Regulates the activity of the mTORC2 complex in a substrate-specific manner preventing for instance the specific phosphorylation of PKCs and thereby controlling cell migration. Plays a role in the stimulation of ZFP36-mediated m…
10090.ENSMUSP00000025542	Psat1	1.99046	6.83e-06	Phosphoserine aminotransferase; Catalyzes the reversible conversion of 3- phosphohydroxypyruvate to phosphoserine and of 3-hydroxy-2-oxo-4- phosphonooxybutanoate to phosphohydroxythreonine
10090.ENSMUSP00000093729	Psd	2.66484	0.00517416	PH and SEC7 domain-containing protein 1; Guanine nucleotide exchange factor for ARF6 (By similarity). Isoform 2 and isoform 3 induce cytoskeletal remodeling, but lead to distinct morphological changes in HeLa cells: isoform 2 induces cell elongation and formation of actin- rich protrusions, whereas isoform 3 promotes the formation of membrane ruffles and loss of stress fibers
10090.ENSMUSP00000028083	Psmb7	1.6099	5.55e-06	Proteasome subunit beta type-7; Component of the 20S core proteasome complex involved in the proteolytic degradation of most intracellular proteins. This complex plays numerous essential roles within the cell by associating with different regulatory particles. Associated with two 19S regulatory particles, forms the 26S proteasome and thus participates in the ATP-dependent degradation of ubiquitin…
10090.ENSMUSP00000017365	Psmd3	1.55527	0.00599742	26S proteasome non-ATPase regulatory subunit 3; Component of the 26S proteasome, a multiprotein complex involved in the ATP-dependent degradation of ubiquitinated proteins. This complex plays a key role in the maintenance of protein homeostasis by removing misfolded or damaged proteins, which could impair cellular functions, and by removing proteins whose functions are no longer required. Therefo…
10090.ENSMUSP00000123798	Psme2	1.63948	2.49e-05	Proteasome activator complex subunit 2; Implicated in immunoproteasome assembly and required for efficient antigen processing. The PA28 activator complex enhances the generation of class I binding peptides by altering the cleavage pattern of the proteasome
10090.ENSMUSP00000019470	Psme3	1.61314	0.00871516	Proteasome activator complex subunit 3; Subunit of the 11S REG-gamma (also called PA28-gamma) proteasome regulator, a doughnut-shaped homoheptamer which associates with the proteasome. 11S REG-gamma activates the trypsin-like catalytic subunit of the proteasome but inhibits the chymotrypsin-like and postglutamyl-preferring (PGPH) subunits. Facilitates the MDM2-p53/TP53 interaction which promotes …
10090.ENSMUSP00000031531	Psmg3	1.56712	0.000675106	Proteasome assembly chaperone 3; Chaperone protein which promotes assembly of the 20S proteasome. May cooperate with PSMG1-PSMG2 heterodimers to orchestrate the correct assembly of proteasomes
10090.ENSMUSP00000022507	Pspc1	1.62476	0.0165662	Paraspeckle component 1; Together with NONO, required for the formation of nuclear paraspeckles. Regulates, cooperatively with NONO and SFPQ, androgen receptor-mediated gene transcription activity in Sertoli cell line. Binds to poly(A), poly(G) and poly(U) RNA homopolymers. Regulates the circadian clock by repressing the transcriptional activator activity of the CLOCK-ARNTL/BMAL1 heterodimer. Pla…
10090.ENSMUSP00000048736	Ptger4	1.99577	1.27e-06	Prostaglandin E2 receptor EP4 subtype; Receptor for prostaglandin E2 (PGE2). The activity of this receptor is mediated by G(s) proteins that stimulate adenylate cyclase. Has a relaxing effect on smooth muscle. May play an important role in regulating renal hemodynamics, intestinal epithelial transport, adrenal aldosterone secretion, and uterine function
10090.ENSMUSP00000050292	Ptges3	1.749	0.000568827	Prostaglandin E synthase 3; Cytosolic prostaglandin synthase that catalyzes the oxidoreduction of prostaglandin endoperoxide H2 (PGH2) to prostaglandin E2 (PGE2). Molecular chaperone that localizes to genomic response elements in a hormone-dependent manner and disrupts receptor-mediated transcriptional activation, by promoting disassembly of transcriptional regulatory complexes. Facilitates HIF a…
10090.ENSMUSP00000098333	Ptpn11	1.76951	0.0163269	Tyrosine-protein phosphatase non-receptor type 11; Acts downstream of various receptor and cytoplasmic protein tyrosine kinases to participate in the signal transduction from the cell surface to the nucleus. Positively regulates MAPK signal transduction pathway. Dephosphorylates GAB1, ARHGAP35 and EGFR. Dephosphorylates ROCK2 at 'Tyr-722' resulting in stimulatation of its RhoA binding activity. D…
10090.ENSMUSP00000033142	Ptpn5	3.97437	0.005646	Tyrosine-protein phosphatase non-receptor type 5; May regulate the activity of several effector molecules involved in synaptic plasticity and neuronal cell survival, including MAPKs, Src family kinases and NMDA receptors; Belongs to the protein-tyrosine phosphatase family. Non-receptor class subfamily
10090.ENSMUSP00000064048	Ptprs	4.75976	8.29e-08	Receptor-type tyrosine-protein phosphatase S; Cell surface receptor that binds to glycosaminoglycans, including chondroitin sulfate proteoglycans and heparan sulfate proteoglycans. Binding to chondroitin sulfate and heparan sulfate proteoglycans has opposite effects on PTPRS oligomerization and regulation of neurite outgrowth. Contributes to the inhibition of neurite and axonal outgrowth by chond…
10090.ENSMUSP00000137070	Ptrhd1	1.51053	0.00456564	peptidyl-tRNA hydrolase domain containing 1
10090.ENSMUSP00000136957	Purb	1.92085	0.000138456	Transcriptional activator protein Pur-beta; Has capacity to bind repeated elements in single- stranded DNA such as the purine-rich single strand of the PUR element located upstream of the MYC gene. Participates in transcriptional and translational regulation of alpha-MHC expression in cardiac myocytes by binding to the purine-rich negative regulatory (PNR) element. Modulates constitutive liver ga…
10090.ENSMUSP00000113801	Pus7	3.35733	1.01e-14	Pseudouridylate synthase 7 homolog (S. cerevisiae)
10090.ENSMUSP00000044075	Pus7l	1.72332	0.0270196	Pseudouridylate synthase 7 homolog (S. cerevisiae)-like
10090.ENSMUSP00000045812	Pwp2	1.85766	0.0393687	PWP2 periodic tryptophan protein homolog (yeast)
10090.ENSMUSP00000058042	Rab11fip1	2.60566	0.00108064	Rab11 family-interacting protein 1; A Rab11 effector protein involved in the endosomal recycling process. Also involved in controlling membrane trafficking along the phagocytic pathway and phagocytosis (By similarity)
10090.ENSMUSP00000129481	Rabggtb	2.10782	2.01e-06	Geranylgeranyl transferase type-2 subunit beta; Catalyzes the transfer of a geranylgeranyl moiety from geranylgeranyl diphosphate to both cysteines of Rab proteins with the C-terminal sequence -XXCC, -XCXC and -CCXX, such as RAB1A, RAB3A, RAB5A and RAB7A
10090.ENSMUSP00000020640	Rack1	1.64852	1.14e-09	Receptor of activated protein C kinase 1; Scaffolding protein involved in the recruitment, assembly and/or regulation of a variety of signaling molecules. Interacts with a wide variety of proteins and plays a role in many cellular processes. Component of the 40S ribosomal subunit involved in translational repression. Involved in the initiation of the ribosome quality control (RQC), a pathway that…
10090.ENSMUSP00000030134	Rad23b	2.53471	1.22e-06	UV excision repair protein RAD23 homolog B; Multiubiquitin chain receptor involved in modulation of proteasomal degradation. Binds to polyubiquitin chains. Proposed to be capable to bind simultaneously to the 26S proteasome and to polyubiquitinated substrates and to deliver ubiquitinated proteins to the proteasome. May play a role in endoplasmic reticulum- associated degradation (ERAD) of misfold…
10090.ENSMUSP00000045454	Rad54l2	2.19703	0.0406881	Helicase ARIP4; DNA helicase that modulates androgen receptor (AR)- dependent transactivation in a promoter-dependent manner. Not able to remodel mononucleosomes in vitro. Acts as an AR-coregulator in Sertoli cells
10090.ENSMUSP00000031383	Ran	1.60486	3.91e-10	GTP-binding nuclear protein Ran; GTPase involved in nucleocytoplasmic transport, participating both to the import and the export from the nucleus of proteins and RNAs. Switches between a cytoplasmic GDP- and a nuclear GTP-bound state by nucleotide exchange and GTP hydrolysis. Nuclear import receptors such as importin beta bind their substrates only in the absence of GTP-bound RAN and release them…
10090.ENSMUSP00000041831	Rbm17	2.19763	0.000217736	Splicing factor 45; Splice factor that binds to the single-stranded 3'AG at the exon/intron border and promotes its utilization in the second catalytic step. Involved in the regulation of alternative splicing and the utilization of cryptic splice sites (By similarity)
10090.ENSMUSP00000044548	Rbm8a	1.94058	3.07e-08	RNA-binding protein 8A; Core component of the splicing-dependent multiprotein exon junction complex (EJC) deposited at splice junctions on mRNAs. The EJC is a dynamic structure consisting of core proteins and several peripheral nuclear and cytoplasmic associated factors that join the complex only transiently either during EJC assembly or during subsequent mRNA metabolism. The EJC marks the positi…
10090.ENSMUSP00000040694	Rbpj	2.58781	0.000271112	Recombining binding protein suppressor of hairless; Transcriptional regulator that plays a central role in Notch signaling, a signaling pathway involved in cell-cell communication that regulates a broad spectrum of cell-fate determinations. Acts as a transcriptional repressor when it is not associated with Notch proteins. When associated with some NICD product of Notch proteins (Notch intracellul…
10090.ENSMUSP00000057600	Rbpms2	3.8936	0.00640091	RNA-binding protein with multiple splicing 2; Contributes to the regulation of smooth muscle cell differentiation and proliferation in the gastrointestinal system. Binds NOG mRNA. Mediates an increase of NOG mRNA levels, and thereby contributes to the negative regulation of the BMP signaling pathway. This promotes reversible dedifferentiation of smooth muscle cells and promotes smooth muscle cell…
10090.ENSMUSP00000081271	Rcc1	2.80447	0.00121743	Regulator of chromosome condensation; Guanine-nucleotide releasing factor that promotes the exchange of Ran-bound GDP by GTP. Involved in the regulation of onset of chromosome condensation in the S phase. Binds both to the nucleosomes and double-stranded DNA. RCC1-Ran complex (together with other proteins) acts as a component of a signal transmission pathway that detects unreplicated DNA. Plays a…
10090.ENSMUSP00000071163	Rcc2	2.52369	4.01e-08	Protein RCC2; Required for completion of mitosis and cytokinesis. May function as a guanine nucleotide exchange factor for the small GTPase RAC1 (By similarity)
10090.ENSMUSP00000099928	Rel	3.39941	1.97e-09	Proto-oncogene c-Rel; Proto-oncogene that may play a role in differentiation and lymphopoiesis. NF-kappa-B is a pleiotropic transcription factor which is present in almost all cell types and is involved in many biological processes such as inflammation, immunity, differentiation, cell growth, tumorigenesis and apoptosis. NF- kappa-B is a homo- or heterodimeric complex formed by the Rel-like domai…
10090.ENSMUSP00000092355	Relb	2.02293	0.0202553	Transcription factor RelB; NF-kappa-B is a pleiotropic transcription factor which is present in almost all cell types and is involved in many biological processed such as inflammation, immunity, differentiation, cell growth, tumorigenesis and apoptosis. NF- kappa-B is a homo- or heterodimeric complex formed by the Rel-like domain-containing proteins RELA/p65, RELB, NFKB1/p105, NFKB1/p50, REL and …
10090.ENSMUSP00000034524	Rexo2	2.27922	7e-05	Oligoribonuclease, mitochondrial; 3'-to-5' exoribonuclease specific for small oligoribonucleotides. Active on small (primarily </=5 nucleotides in length) single-stranded RNA and DNA oligomers. May have a role for cellular nucleotide recycling (By similarity); Belongs to the oligoribonuclease family
10090.ENSMUSP00000042676	Rmi2	2.48237	0.0274074	RecQ-mediated genome instability protein 2; Essential component of the RMI complex, a complex that plays an important role in the processing of homologous recombination intermediates. It is required to regulate sister chromatid segregation and to limit DNA crossover. Essential for the stability, localization, and function of BLM, TOP3A, and complexes containing BLM. In the RMI complex, it is requ…
10090.ENSMUSP00000030284	Rnf11	1.9285	0.0136877	RING finger protein 11; Essential component of a ubiquitin-editing protein complex, comprising also TNFAIP3, ITCH and TAX1BP1, that ensures the transient nature of inflammatory signaling pathways. Promotes the association of TNFAIP3 to RIPK1 after TNF stimulation. TNFAIP3 deubiquitinates 'Lys-63' polyubiquitin chains on RIPK1 and catalyzes the formation of 'Lys-48'-polyubiquitin chains. This lead…
10090.ENSMUSP00000097776	Rnf157	1.98865	0.0412082	E3 ubiquitin ligase Rnf157; E3 ubiquitin ligase that ubiquitinates APBB1 for its degradation by the proteasome and thus prevents apoptosis and promotes survival of neurons. Has a dual role in neurons as it is also required for dendrite growth and maintenance for which its ligase activity is not critical. May act as a scaffold molecule to regulate this process. Acts as a downstream effector of the…
10090.ENSMUSP00000079228	Rnu1a1	3.13812	0.00643136	U1 small nuclear ribonucleoprotein A; Component of the spliceosomal U1 snRNP, which is essential for recognition of the pre-mRNA 5' splice-site and the subsequent assembly of the spliceosome. U1 snRNP is the first snRNP to interact with pre-mRNA. This interaction is required for the subsequent binding of U2 snRNP and the U4/U6/U5 tri-snRNP. SNRPA binds stem loop II of U1 snRNA. In a snRNP-free fo…
10090.ENSMUSP00000035456	Rpf2	1.95249	1.02e-06	Ribosome production factor 2 homolog; Involved in ribosomal large subunit assembly. May regulate the localization of the 5S RNP/5S ribonucleoprotein particle to the nucleolus
10090.ENSMUSP00000064158	Rpia	2.23588	0.00378747	Ribose 5-phosphate isomerase A
10090.ENSMUSP00000117461	Rpl12	1.70509	0.000477839	60S ribosomal protein L12; Binds directly to 26S ribosomal RNA
10090.ENSMUSP00000041652	Rpl21	1.72372	3.07e-05	60S ribosomal protein L21; Component of the large ribosomal subunit
10090.ENSMUSP00000118787	Rpl22	1.59098	0.0021339	Ribosomal protein L22
10090.ENSMUSP00000043111	Rpl22l1	1.52253	0.00418476	Ribosomal protein L22 like 1
10090.ENSMUSP00000099435	Rpl23	1.73169	1.77e-05	Ribosomal protein L23
10090.ENSMUSP00000099541	Rpl23a	1.60135	0.00154469	60S ribosomal protein L23a; This protein binds to a specific region on the 26S rRNA
10090.ENSMUSP00000073175	Rpl26	2.10274	3.45e-07	Ribosomal protein L26
10090.ENSMUSP00000090305	Rpl27	1.69154	0.000286656	Ribosomal protein L27; Component of the large ribosomal subunit (By similarity). Required for proper rRNA processing and maturation of 28S and 5.8S rRNAs (By similarity)
10090.ENSMUSP00000032597	Rpl28	2.01118	6.41e-06	60S ribosomal protein L28; Component of the large ribosomal subunit
10090.ENSMUSP00000137631	Rpl31	2.09215	1.91e-06	Ribosomal protein L31; Belongs to the eukaryotic ribosomal protein eL31 family
10090.ENSMUSP00000086614	Rpl34	1.84165	2.1e-06	60S ribosomal protein L34; Component of the large ribosomal subunit
10090.ENSMUSP00000079672	Rpl35	1.92636	9.76e-05	Ribosomal protein L35; Component of the large ribosomal subunit
10090.ENSMUSP00000110731	Rpl35a	2.43023	1.42e-08	60S ribosomal protein L35a; Required for the proliferation and viability of hematopoietic cells. Plays a role in 60S ribosomal subunit formation. The protein was found to bind to both initiator and elongator tRNAs and consequently was assigned to the P site or P and A site
10090.ENSMUSP00000108837	Rpl36a	1.66511	0.000186666	Ribosomal protein L36A
10090.ENSMUSP00000106249	Rpl36al	2.23819	2.55e-07	Ribosomal protein L36A-like
10090.ENSMUSP00000046506	Rpl37	1.65101	0.000365681	60S ribosomal protein L37; Binds to the 23S rRNA
10090.ENSMUSP00000102213	Rpl38	2.49015	3.03e-06	Ribosomal protein L38; Belongs to the eukaryotic ribosomal protein eL38 family
10090.ENSMUSP00000135533	Rpl41	1.75605	0.000479537	60S ribosomal protein L41; Interacts with the beta subunit of protein kinase CKII and stimulates phosphorylation of DNA topoisomerase II alpha by CKII
10090.ENSMUSP00000080854	Rpl5	1.7097	7.63e-11	60S ribosomal protein L5; Component of the ribosome, a large ribonucleoprotein complex responsible for the synthesis of proteins in the cell. The small ribosomal subunit (SSU) binds messenger RNAs (mRNAs) and translates the encoded message by selecting cognate aminoacyl- transfer RNA (tRNA) molecules. The large subunit (LSU) contains the ribosomal catalytic site termed the peptidyl transferase ce…
10090.ENSMUSP00000099962	Rpl7a	1.50195	2.71e-06	Ribosomal protein L7A
10090.ENSMUSP00000073581	Rps12	1.68872	0.00154151	Ribosomal protein S12
10090.ENSMUSP00000126294	Rps13	1.78556	0.000131821	Ribosomal protein S13; Belongs to the universal ribosomal protein uS15 family
10090.ENSMUSP00000069004	Rps15	1.90815	1.22e-06	Ribosomal protein S15; Belongs to the universal ribosomal protein uS19 family
10090.ENSMUSP00000079628	Rps17	2.40074	2.96e-09	Ribosomal protein S17; Belongs to the eukaryotic ribosomal protein eS17 family
10090.ENSMUSP00000079180	Rps25	2.05193	3.43e-10	Ribosomal protein S25; Belongs to the eukaryotic ribosomal protein eS25 family
10090.ENSMUSP00000026420	Rps26	1.83113	1.4e-05	Ribosomal protein S26; Belongs to the eukaryotic ribosomal protein eS26 family
10090.ENSMUSP00000099909	Rps27a	2.02437	5.78e-07	Ubiquitin-40S ribosomal protein S27a; Ubiquitin: Exists either covalently attached to another protein, or free (unanchored). When covalently bound, it is conjugated to target proteins via an isopeptide bond either as a monomer (monoubiquitin), a polymer linked via different Lys residues of the ubiquitin (polyubiquitin chains) or a linear polymer linked via the initiator Met of the ubiquitin (line…
10090.ENSMUSP00000046016	Rps27l	2.41924	7.12e-09	Ribosomal protein S27-like
10090.ENSMUSP00000110013	Rps28	1.50565	0.00367761	Ribosomal protein S28; Belongs to the eukaryotic ribosomal protein eS28 family
10090.ENSMUSP00000038352	Rps29	1.51431	0.00399417	Ribosomal protein S29
10090.ENSMUSP00000099757	Rps8	2.20692	1.57e-07	Ribosomal protein S8; Belongs to the eukaryotic ribosomal protein eS8 family
10090.ENSMUSP00000069752	Rras2	1.98922	5.9e-05	Ras-related protein R-Ras2; It is a plasma membrane-associated GTP-binding protein with GTPase activity. Might transduce growth inhibitory signals across the cell membrane, exerting its effect through an effector shared with the Ras proteins but in an antagonistic fashion
10090.ENSMUSP00000039853	Rrp12	2.67251	0.000546378	RRP12-like protein; Ribosomal RNA processing 12 homolog (S. cerevisiae)
10090.ENSMUSP00000001339	Rrp15	1.71137	0.0145968	RRP15-like protein; Ribosomal RNA processing 15 homolog (S. cerevisiae)
10090.ENSMUSP00000071955	Rrs1	3.9917	7.81e-11	Ribosome biogenesis regulatory protein homolog; Involved in ribosomal large subunit assembly. May regulate the localization of the 5S RNP/5S ribonucleoprotein particle to the nucleolus
10090.ENSMUSP00000037361	Rsad1	2.35005	0.000141643	Radical S-adenosyl methionine domain-containing protein 1, mitochondrial; May be involved in porphyrin cofactor biosynthesis
10090.ENSMUSP00000034738	Rsl24d1	1.57301	4.45e-07	Probable ribosome biogenesis protein RLP24; Involved in the biogenesis of the 60S ribosomal subunit. Ensures the docking of GTPBP4/NOG1 to pre-60S particles (By similarity)
10090.ENSMUSP00000102952	S100a5	3.37807	0.0222265	Protein S100-A5; Binds calcium, zinc and copper. One subunit can simultaneously bind 2 calcium ions or 2 copper ions plus 1 zinc ion. Calcium and copper ions compete for the same binding sites (By similarity)
10090.ENSMUSP00000022386	Samd4	4.85687	0.000106149	Protein Smaug homolog 1; Acts as a translational repressor of SRE-containing messengers; Belongs to the SMAUG family
10090.ENSMUSP00000095953	Scap	1.60342	0.00167975	Sterol regulatory element-binding protein cleavage-activating protein; Escort protein required for cholesterol as well as lipid homeostasis. Regulates export of the SCAP/SREBF complex from the ER upon low cholesterol. Formation of a ternary complex with INSIG at high sterol concentrations leads to masking of an ER-export signal in SCAP and retention of the complex in the ER. Low sterol concentrat…
10090.ENSMUSP00000031364	Sdad1	1.56825	0.00337681	Protein SDA1 homolog; Required for 60S pre-ribosomal subunits export to the cytoplasm
10090.ENSMUSP00000042211	Sema7a	6.20858	3.66e-12	Semaphorin-7A; Plays an important role in integrin-mediated signaling and functions both in regulating cell migration and immune responses. Promotes formation of focal adhesion complexes, activation of the protein kinase PTK2/FAK1 and subsequent phosphorylation of MAPK1 and MAPK3. Promotes production of proinflammatory cytokines by monocytes and macrophages. Plays an important role in modulating …
10090.ENSMUSP00000039110	Serbp1	1.6077	0.00799404	Plasminogen activator inhibitor 1 RNA-binding protein; May play a role in the regulation of mRNA stability. Binds to the 3'-most 134 nt of the SERPINE1/PAI1 mRNA, a region which confers cyclic nucleotide regulation of message decay
10090.ENSMUSP00000105922	Serpinb6b	2.97964	2.97e-21	Serine (or cysteine) peptidase inhibitor, clade B, member 6b; Belongs to the serpin family
10090.ENSMUSP00000099930	Set	2.20523	1.41e-15	Protein SET; Multitasking protein, involved in apoptosis, transcription, nucleosome assembly and histone chaperoning. Isoform 2 anti-apoptotic activity is mediated by inhibition of the GZMA-activated DNase, NME1. In the course of cytotoxic T- lymphocyte (CTL)-induced apoptosis, GZMA cleaves SET, disrupting its binding to NME1 and releasing NME1 inhibition. Isoform 1 and isoform 2 are potent inhib…
10090.ENSMUSP00000124497	Setbp1	2.70859	0.0464921	SET binding protein 1
10090.ENSMUSP00000047672	Setd1a	1.59591	0.0241231	SET domain containing 1A
10090.ENSMUSP00000015841	Setdb1	1.55361	0.0100023	Histone-lysine N-methyltransferase SETDB1; Histone methyltransferase that specifically trimethylates 'Lys-9' of histone H3. H3 'Lys-9' trimethylation represents a specific tag for epigenetic transcriptional repression by recruiting HP1 (CBX1, CBX3 and/or CBX5) proteins to methylated histones. Mainly functions in euchromatin regions, thereby playing a central role in the silencing of euchromatic g…
10090.ENSMUSP00000045073	Sf3b3	1.50903	0.0013811	Splicing factor 3B subunit 3; Involved in pre-mRNA splicing as a component of the splicing factor SF3B complex. SF3B complex is required for 'A' complex assembly formed by the stable binding of U2 snRNP to the branchpoint sequence (BPS) in pre-mRNA. Sequence independent binding of SF3A/SF3B complex upstream of the branch site is essential, it may anchor U2 snRNP to the pre-mRNA. May also be invol…
10090.ENSMUSP00000030623	Sfpq	2.27413	6.99e-06	Splicing factor, proline- and glutamine-rich; DNA- and RNA binding protein, involved in several nuclear processes. Essential pre-mRNA splicing factor required early in spliceosome formation and for splicing catalytic step II, probably as a heteromer with NONO. Binds to pre-mRNA in spliceosome C complex, and specifically binds to intronic polypyrimidine tracts. Involved in regulation of signal-ind…
10090.ENSMUSP00000103207	Sh2d2a	1.53156	0.0171687	SH2 domain-containing protein 2A; Could be a T-cell-specific adapter protein involved in the control of T-cell activation. May play a role in p56-LCK- mediated T-cell signaling. Could be involved in the regulation of responses to T-cell activation stimuli, specifically proliferation and lymphokine production. Interactions with ITK and TXK may provide important biochemical links of these two impor…
10090.ENSMUSP00000112554	Sh3bp2	2.4768	0.0327017	SH3 domain-binding protein 2; Binds differentially to the SH3 domains of certain proteins of signal transduction pathways. Binds to phosphatidylinositols; linking the hemopoietic tyrosine kinase fes to the cytoplasmic membrane in a phosphorylation dependent mechanism (By similarity)
10090.ENSMUSP00000121032	Sik3	1.62745	0.000225581	Serine/threonine-protein kinase SIK3; SIK family kinase 3
10090.ENSMUSP00000099491	Sirpa	4.42881	0.00127919	Tyrosine-protein phosphatase non-receptor type substrate 1; Immunoglobulin-like cell surface receptor for CD47. Acts as docking protein and induces translocation of PTPN6, PTPN11 and other binding partners from the cytosol to the plasma membrane. Supports adhesion of cerebellar neurons, neurite outgrowth and glial cell attachment. May play a key role in intracellular signaling during synaptogenes…
10090.ENSMUSP00000113256	Skil	1.50168	0.0414449	Ski-like protein; May have regulatory role in cell division or differentiation in response to extracellular signals; Belongs to the SKI family
10090.ENSMUSP00000029208	Slc13a3	5.81653	9.44e-06	Solute carrier family 13 member 3; High-affinity sodium-dicarboxylate cotransporter that accepts a range of substrates with 4-5 carbon atoms. The stoichiometry is probably 3 Na(+) for 1 divalent succinate
10090.ENSMUSP00000045216	Slc16a1	2.06987	1.93e-07	Monocarboxylate transporter 1; Proton-coupled monocarboxylate transporter. Catalyzes the rapid transport across the plasma membrane of many monocarboxylates such as lactate, pyruvate, branched-chain oxo acids derived from leucine, valine and isoleucine, and the ketone bodies acetoacetate, beta-hydroxybutyrate and acetate. Depending on the tissue and on cicumstances, mediates the import or export …
10090.ENSMUSP00000065628	Slc16a6	1.53671	0.0105513	Monocarboxylate transporter 7; Proton-linked monocarboxylate transporter. Catalyzes the rapid transport across the plasma membrane of many monocarboxylates such as lactate, pyruvate, branched-chain oxo acids derived from leucine, valine and isoleucine, and the ketone bodies acetoacetate, beta-hydroxybutyrate and acetate (By similarity)
10090.ENSMUSP00000032710	Slc17a6	4.76492	0.000417731	Vesicular glutamate transporter 2; Mediates the uptake of glutamate into synaptic vesicles at presynaptic nerve terminals of excitatory neural cells. May also mediate the transport of inorganic phosphate
10090.ENSMUSP00000101050	Slc19a1	2.85937	0.000302737	Folate transporter 1; Transporter for the intake of folate, reduced folates and methotrexate
10090.ENSMUSP00000104136	Slc1a5	1.85141	1.29e-06	Neutral amino acid transporter B(0); Sodium-dependent amino acids transporter that has a broad substrate specificity, with a preference for zwitterionic amino acids. It accepts as substrates all neutral amino acids, including glutamine, asparagine, and branched-chain and aromatic amino acids, and excludes methylated, anionic, and cationic amino acids
10090.ENSMUSP00000033871	Slc25a15	1.67662	0.0210431	Mitochondrial ornithine transporter 1; Ornithine transport across inner mitochondrial membrane, from the cytoplasm to the matrix
10090.ENSMUSP00000058028	Slc25a26	2.52805	1.59e-05	S-adenosylmethionine mitochondrial carrier protein; Mitochondrial solute carriers shuttle metabolites, nucleotides, and cofactors through the mitochondrial inner membrane. Specifically mediates the transport of S- adenosylmethionine (SAM) into the mitochondria (By similarity)
10090.ENSMUSP00000061282	Slc35g1	2.08611	0.0420621	Solute carrier family 35 member G1; May play a role in intracellular calcium sensing and homeostasis. May act as a negative regulator of plasma membrane calcium-transporting ATPases preventing calcium efflux from the cell (By similarity)
10090.ENSMUSP00000076012	Slc39a1	2.47999	0.00016938	Zinc transporter ZIP1; Mediates zinc uptake. May function as a major endogenous zinc uptake transporter in many cells of the body (By similarity); Belongs to the ZIP transporter (TC 2.A.5) family
10090.ENSMUSP00000066108	Slc39a14	2.3425	0.000639428	Zinc transporter ZIP14; Broad-scope metal ion transporter with a preference for zinc uptake. Also mediates cellular uptake of nontransferrin-bound iron; Belongs to the ZIP transporter (TC 2.A.5) family
10090.ENSMUSP00000083747	Slc41a1	3.3756	1.19e-08	Solute carrier family 41 member 1; Acts as a magnesium transporter that is responsive to magnesium balance
10090.ENSMUSP00000109608	Slc5a3	2.62136	0.00665455	Sodium/myo-inositol cotransporter; Prevents intracellular accumulation of high concentrations of myo-inositol (an osmolyte) that result in impairment of cellular function
10090.ENSMUSP00000110316	Slc5a6	3.3317	0.00251334	Sodium-dependent multivitamin transporter; Transports pantothenate, biotin and lipoate in the presence of sodium
10090.ENSMUSP00000046714	Slc7a1	2.78137	1.45e-11	High affinity cationic amino acid transporter 1; High-affinity, low capacity permease involved in the transport of the cationic amino acids (arginine, lysine and ornithine) in non-hepatic tissues; Belongs to the amino acid-polyamine-organocation (APC) superfamily. Cationic amino acid transporter (CAT) (TC 2.A.3.3) family
10090.ENSMUSP00000041557	Slc7a5	3.41466	0.000152107	Large neutral amino acids transporter small subunit 1; Sodium-independent, high-affinity transport of large neutral amino acids such as phenylalanine, tyrosine, leucine, arginine and tryptophan, when associated with SLC3A2/4F2hc. Involved in cellular amino acid uptake. Acts as an amino acid exchanger. Involved in the transport of L-DOPA across the blood- brain barrier, and that of thyroid hormone…
10090.ENSMUSP00000072893	Slc9a5	4.8699	0.000304058	Solute carrier family 9 (sodium/hydrogen exchanger), member 5; Belongs to the monovalent cation:proton antiporter 1 (CPA1) transporter (TC 2.A.36) family
10090.ENSMUSP00000060640	Slc9b2	3.54567	0.0145089	Sodium/hydrogen exchanger 9B2; Na(+)/H(+) antiporter that extrudes Na(+) or Li(+) in exchange for external protons across the membrane. Contributes to the regulation of intracellular pH, sodium homeostasis, and cell volume. Plays an important role for insulin secretion and clathrin-mediated endocytosis in beta-cells. Involved in sperm motility and fertility. It is controversial whether SLC9B2 pla…
10090.ENSMUSP00000045023	Slco4a1	2.67291	0.00341517	Solute carrier organic anion transporter family member 4A1; Mediates the Na(+)-independent transport of organic anions such as the thyroid hormone T3 (triiodo-L-thyronine) and of taurocholate
10090.ENSMUSP00000125341	Slirp	1.79102	7.55e-05	SRA stem-loop-interacting RNA-binding protein, mitochondrial; RNA-binding protein that acts as a nuclear receptor corepressor. Probably acts by binding the SRA RNA, and repressing the SRA-mediated nuclear receptor coactivation. Binds the STR7 loop of SRA RNA. Also able to repress glucocorticoid (GR), androgen (AR), thyroid (TR) and VDR-mediated transactivation (By similarity)
10090.ENSMUSP00000086094	Smarcc1	1.99967	0.000533273	SWI/SNF complex subunit SMARCC1; Involved in transcriptional activation and repression of select genes by chromatin remodeling (alteration of DNA-nucleosome topology). Component of SWI/SNF chromatin remodeling complexes that carry out key enzymatic activities, changing chromatin structure by altering DNA-histone contacts within a nucleosome in an ATP-dependent manner. May stimulate the ATPase act…
10090.ENSMUSP00000041241	Smg7	1.76104	4.79e-06	Protein SMG7; Plays a role in nonsense-mediated mRNA decay. Recruits UPF1 to cytoplasmic mRNA decay bodies. Together with SMG5 is thought to provide a link to the mRNA degradation machinery involving exonucleolytic pathways, and to serve as an adapter for UPF1 to protein phosphatase 2A (PP2A), thereby triggering UPF1 dephosphorylation (By similarity)
10090.ENSMUSP00000073911	Smyd1	1.62852	0.0155734	Histone-lysine N-methyltransferase Smyd1; Methylates histone H3 at 'Lys-4' (H3K4me). Acts as a transcriptional repressor. Essential for cardiomyocyte differentiation and cardiac morphogenesis
10090.ENSMUSP00000027897	Smyd2	3.23862	0.00719109	N-lysine methyltransferase SMYD2; Protein-lysine N-methyltransferase that methylates both histones and non-histone proteins, including p53/TP53 and RB1. Specifically methylates histone H3 'Lys-4' (H3K4me) and dimethylates histone H3 'Lys-36' (H3K36me2). Shows even higher methyltransferase activity on p53/TP53. Monomethylates 'Lys-370' of p53/TP53, leading to decreased DNA-binding activity and sub…
10090.ENSMUSP00000048537	Smyd5	2.51783	0.00446966	SET and MYND domain containing 5
10090.ENSMUSP00000002551	Snrpd1	2.67055	1.65e-14	Small nuclear ribonucleoprotein Sm D1; Core component of the spliceosomal U1, U2, U4 and U5 small nuclear ribonucleoproteins (snRNPs), the building blocks of the spliceosome. Thereby, plays an important role in the splicing of cellular pre-mRNAs. Most spliceosomal snRNPs contain a common set of Sm proteins SNRPB, SNRPD1, SNRPD2, SNRPD3, SNRPE, SNRPF and SNRPG that assemble in a heptameric protein…
10090.ENSMUSP00000037597	Snrpd2	2.36323	3.37e-09	Small nuclear ribonucleoprotein Sm D2; Core component of the spliceosomal U1, U2, U4 and U5 small nuclear ribonucleoproteins (snRNPs), the building blocks of the spliceosome. Thereby, plays an important role in the splicing of cellular pre-mRNAs. Most spliceosomal snRNPs contain a common set of Sm proteins SNRPB, SNRPD1, SNRPD2, SNRPD3, SNRPE, SNRPF and SNRPG that assemble in a heptameric protein…
10090.ENSMUSP00000020397	Snrpd3	1.56205	8.47e-05	Small nuclear ribonucleoprotein Sm D3; Core component of the spliceosomal U1, U2, U4 and U5 small nuclear ribonucleoproteins (snRNPs), the building blocks of the spliceosome. Thereby, plays an important role in the splicing of cellular pre-mRNAs. Most spliceosomal snRNPs contain a common set of Sm proteins SNRPB, SNRPD1, SNRPD2, SNRPD3, SNRPE, SNRPF and SNRPG that assemble in a heptameric protein…
10090.ENSMUSP00000128400	Snrpe	2.04025	2.53e-07	Small nuclear ribonucleoprotein E; Core component of the spliceosomal U1, U2, U4 and U5 small nuclear ribonucleoproteins (snRNPs), the building blocks of the spliceosome. Thereby, plays an important role in the splicing of cellular pre-mRNAs. Most spliceosomal snRNPs contain a common set of Sm proteins SNRPB, SNRPD1, SNRPD2, SNRPD3, SNRPE, SNRPF and SNRPG that assemble in a heptameric protein rin…
10090.ENSMUSP00000086987	Snrpg	1.75431	9.92e-05	Small nuclear ribonucleoprotein polypeptide G
10090.ENSMUSP00000031539	Snx8	2.95166	0.0460083	Sorting nexin-8; May be involved in several stages of intracellular trafficking. May play a role in intracellular protein transport from early endosomes to the trans-Golgi network (By similarity)
10090.ENSMUSP00000138293	Sox12	3.72989	0.00893948	Transcription factor SOX-12; Binds to the sequence 5'-AACAAT-3'
10090.ENSMUSP00000042271	Spag9	1.56693	0.00076351	C-Jun-amino-terminal kinase-interacting protein 4; The JNK-interacting protein (JIP) group of scaffold proteins selectively mediates JNK signaling by aggregating specific components of the MAPK cascade to form a functional JNK signaling module
10090.ENSMUSP00000131010	Sphk1	3.9654	0.00549102	Sphingosine kinase 1; Catalyzes the phosphorylation of sphingosine to form sphingosine 1-phosphate (SPP), a lipid mediator with both intra- and extracellular functions. Also acts on D-erythro- sphingosine and to a lesser extent sphinganine, but not other lipids, such as D,L-threo-dihydrosphingosine, N,N- dimethylsphingosine, diacylglycerol, ceramide, or phosphatidylinositol
10090.ENSMUSP00000059457	Spty2d1	1.70406	0.0195125	Protein SPT2 homolog; Histone chaperone that stabilizes pre-existing histone tetramers and regulates replication-independent histone exchange on chromatin. Required for normal chromatin refolding in the coding region of transcribed genes, and for the suppression of spurious transcription. Binds DNA and histones and promotes nucleosome assembly (in vitro). Facilitates formation of tetrameric histo…
10090.ENSMUSP00000125622	Srgn	1.95299	4.27e-07	Serglycin; Plays a role in formation of mast cell secretory granules and mediates storage of various compounds in secretory vesicles. Required for storage of some proteases in both connective tissue and mucosal mast cells and for storage of granzyme B in T-lymphocytes. Plays a role in localizing neutrophil elastase in azurophil granules of neutrophils. Mediates processing of MMP2. Plays a role in…
10090.ENSMUSP00000006611	Srm	4.82492	1.28e-81	Spermidine synthase; Catalyzes the production of spermidine from putrescine and decarboxylated S-adenosylmethionine (dcSAM). Has a strong preference for putrescine as substrate, and has very low activity towards 1,3-diaminopropane. Has extremely low activity towards spermidine (By similarity)
10090.ENSMUSP00000090059	Srsf2	1.55056	0.00129596	Serine/arginine-rich splicing factor 2; Necessary for the splicing of pre-mRNA. It is required for formation of the earliest ATP-dependent splicing complex and interacts with spliceosomal components bound to both the 5'- and 3'-splice sites during spliceosome assembly. It also is required for ATP-dependent interactions of both U1 and U2 snRNPs with pre- mRNA (By similarity). Can bind to the myeli…
10090.ENSMUSP00000119065	Srsf6	1.69924	7.26e-05	Serine/arginine-rich splicing factor 6; Plays a role in constitutive splicing and modulates the selection of alternative splice sites. Plays a role in the alternative splicing of MAPT/Tau exon 10. Binds to alternative exons of TNC pre-mRNA and promotes the expression of alternatively spliced TNC. Plays a role in wound healing and in the regulation of keratinocyte differentiation and proliferation…
10090.ENSMUSP00000031513	Srsf9	2.78914	1.79e-06	Serine/arginine-rich splicing factor 9; Plays a role in constitutive splicing and can modulate the selection of alternative splice sites. Represses the splicing of MAPT/Tau exon 10 (By similarity); Belongs to the splicing factor SR family
10090.ENSMUSP00000046196	Srxn1	3.56898	0.0132289	Sulfiredoxin-1; Contributes to oxidative stress resistance by reducing cysteine-sulfinic acid formed under exposure to oxidants in the peroxiredoxins PRDX1, PRDX2, PRDX3 and PRDX4. Does not act on PRDX5 or PRDX6. May catalyze the reduction in a multi-step process by acting both as a specific phosphotransferase and a thioltransferase; Belongs to the sulfiredoxin family
10090.ENSMUSP00000025885	Sssca1	1.88712	0.001172	Sjogren's syndrome/scleroderma autoantigen 1 homolog (human)
10090.ENSMUSP00000130195	St13	1.56157	2.7e-08	Hsc70-interacting protein; One HIP oligomer binds the ATPase domains of at least two HSC70 molecules dependent on activation of the HSC70 ATPase by HSP40. Stabilizes the ADP state of HSC70 that has a high affinity for substrate protein. Through its own chaperone activity, it may contribute to the interaction of HSC70 with various target proteins (By similarity)
10090.ENSMUSP00000077067	St5	2.90997	0.0297208	Suppression of tumorigenicity 5 protein; Guanine nucleotide exchange factor (GEF) which may activate RAB9A and RAB9B. Promotes the exchange of GDP to GTP, converting inactive GDP-bound Rab proteins into their active GTP- bound form. May be involved in cytoskeletal organization and tumorogenicity. Isoform 1 seems to be involved in a signaling transduction pathway leading to activation of MAPK1/ERK…
10090.ENSMUSP00000099882	St6galnac4	2.23257	0.000497526	NeuAc-alpha-2,3-Gal-beta-1,3-GalNAc-alpha-2,6-sialyltransferase; Involved in the biosynthesis of ganglioside GD1A from GM1B. Transfers CMP-NeuAc with an alpha-2,6-linkage to GalNAc residue on NeuAc-alpha-2,3-Gal-beta-1,3-GalNAc of glycoproteins and glycolipids. Prefers glycoproteins to glycolipids
10090.ENSMUSP00000040945	Stag3	3.68514	0.0101359	Cohesin subunit SA-3; Meiosis specific component of cohesin complex. The cohesin complex is required for the cohesion of sister chromatids after DNA replication. The cohesin complex apparently forms a large proteinaceous ring within which sister chromatids can be trapped. At anaphase, the complex is cleaved and dissociates from chromatin, allowing sister chromatids to segregate. The meiosis- spec…
10090.ENSMUSP00000120152	Stat3	1.61055	3.42e-07	Signal transducer and activator of transcription 3; Signal transducer and transcription activator that mediates cellular responses to interleukins, KITLG/SCF, LEP and other growth factors. Once activated, recruits coactivators, such as NCOA1 or MED1, to the promoter region of the target gene. May mediate cellular responses to activated FGFR1, FGFR2, FGFR3 and FGFR4. Binds to the interleukin-6 (IL…
10090.ENSMUSP00000004145	Stat5a	2.70068	2.68e-16	Signal transducer and activator of transcription 5A; Carries out a dual function: signal transduction and activation of transcription. Mediates cellular responses to the cytokine KITLG/SCF and other growth factors. May mediate cellular responses to activated FGFR1, FGFR2, FGFR3 and FGFR4. Binds to the GAS element and activates PRL-induced transcription. Regulates the expression of milk proteins d…
10090.ENSMUSP00000099776	Stk39	2.12815	0.02338	STE20/SPS1-related proline-alanine-rich protein kinase; May act as a mediator of stress-activated signals. Mediates the inhibiton of SLC4A4, SLC26A6 as well as CFTR activities by the WNK scaffolds, probably through phosphorylation
10090.ENSMUSP00000068267	Strap	2.00793	7.67e-06	Serine-threonine kinase receptor-associated protein; The SMN complex plays a catalyst role in the assembly of small nuclear ribonucleoproteins (snRNPs), the building blocks of the spliceosome. Thereby, plays an important role in the splicing of cellular pre-mRNAs. Most spliceosomal snRNPs contain a common set of Sm proteins SNRPB, SNRPD1, SNRPD2, SNRPD3, SNRPE, SNRPF and SNRPG that assemble in a …
10090.ENSMUSP00000027743	Stx6	2.43325	2.04e-10	Syntaxin-6; Involved in intracellular vesicle trafficking; Belongs to the syntaxin family
10090.ENSMUSP00000075005	Sult2b1	2.36883	0.0173899	Sulfotransferase family cytosolic 2B member 1; Sulfotransferase that utilizes 3'-phospho-5'-adenylyl sulfate (PAPS) as sulfonate donor to catalyze the sulfate conjugation of many hormones, neurotransmitters, drugs and xenobiotic compounds. Sulfonation increases the water solubility of most compounds, and therefore their renal excretion, but it can also result in bioactivation to form active metab…
10090.ENSMUSP00000042283	Supt16	1.86976	0.0234251	FACT complex subunit SPT16; Component of the FACT complex, a general chromatin factor that acts to reorganize nucleosomes. The FACT complex is involved in multiple processes that require DNA as a template such as mRNA elongation, DNA replication and DNA repair. During transcription elongation the FACT complex acts as a histone chaperone that both destabilizes and restores nucleosomal structure. I…
10090.ENSMUSP00000023882	Sympk	2.18427	0.0453095	Symplekin; Scaffold protein that functions as a component of a multimolecular complex involved in histone mRNA 3'-end processing. Specific component of the tight junction (TJ) plaque, but might not be an exclusively junctional component. May have a house- keeping rule. Is involved in pre-mRNA polyadenylation. Enhances SSU72 phosphatase activity (By similarity); Belongs to the Symplekin family
10090.ENSMUSP00000063744	Syncrip	1.75448	7.2e-11	Heterogeneous nuclear ribonucleoprotein Q; Heterogeneous nuclear ribonucleoprotein (hnRNP) implicated in mRNA processing mechanisms. Component of the CRD- mediated complex that promotes MYC mRNA stability. Isoform 1 and isoform 2 are associated in vitro with pre-mRNA, splicing intermediates and mature mRNA protein complexes. Isoform 1 binds to apoB mRNA AU-rich sequences (By similarity). Isoform …
10090.ENSMUSP00000125469	Sytl3	2.01037	4.68e-15	Synaptotagmin-like protein 3; May act as Rab effector protein and play a role in vesicle trafficking. Binds phospholipids in the presence of calcium ions
10090.ENSMUSP00000081561	Tacc2	3.24907	0.024418	Transforming acidic coiled-coil-containing protein 2; Plays a role in the microtubule-dependent coupling of the nucleus and the centrosome. Involved in the processes that regulate centrosome-mediated interkinetic nuclear migration (INM) of neural progenitors. May play a role in organizing centrosomal microtubules (By similarity)
10090.ENSMUSP00000118105	Taf10	2.19265	4.78e-06	Transcription initiation factor TFIID subunit 10; TAFs are components of the transcription factor IID (TFIID) complex, PCAF histone acetylase complex and TBP-free TAFII complex (TFTC). TIIFD is a multimeric protein complex that plays a central role in mediating promoter responses to various activators and repressors. May regulate cyclin E expression
10090.ENSMUSP00000140244	Taf9	2.09321	5.15e-10	Transcription initiation factor TFIID subunit 9; Essential for cell viability. TAF9 and TAF9B are involved in transcriptional activation as well as repression of distinct but overlapping sets of genes. May have a role in gene regulation associated with apoptosis. TAFs are components of the transcription factor IID (TFIID) complex, the TBP-free TAFII complex (TFTC), the PCAF histone acetylase comp…
10090.ENSMUSP00000047431	Tagap	2.18258	9.55e-10	T-cell activation Rho GTPase-activating protein; May function as a GTPase-activating protein. May play a role in transmission ratio distortion (TRD) in mouse, in which heterozygous males for t-locus transmit their t-carrying chromosome to 95% or more of their offspring
10090.ENSMUSP00000120911	Tbl3	2.29009	0.00952652	Transducin (beta)-like 3
10090.ENSMUSP00000000394	Tbrg4	1.70342	0.00313096	Protein TBRG4; May play a role in cell cycle progression; Belongs to the FAST kinase family
10090.ENSMUSP00000140422	Tceb1	1.62005	8.34e-05	Elongin-C; SIII, also known as elongin, is a general transcription elongation factor that increases the RNA polymerase II transcription elongation past template-encoded arresting sites. Subunit A is transcriptionally active and its transcription activity is strongly enhanced by binding to the dimeric complex of the SIII regulatory subunits B and C (elongin BC complex) (By similarity). In embryoni…
10090.ENSMUSP00000025375	Tcerg1	2.16714	3.24e-05	Transcription elongation regulator 1; Transcription factor that binds RNA polymerase II and inhibits the elongation of transcripts from target promoters. Regulates transcription elongation in a TATA box-dependent manner (By similarity)
10090.ENSMUSP00000121000	Tdg	2.56608	1.13e-07	G/T mismatch-specific thymine DNA glycosylase; DNA glycosylase that plays a key role in active DNA demethylation: specifically recognizes and binds 5-formylcytosine (5fC) and 5-carboxylcytosine (5caC) in the context of CpG sites and mediates their excision through base-excision repair (BER) to install an unmethylated cytosine. Cannot remove 5-hydroxymethylcytosine (5hmC). According to an alternat…
10090.ENSMUSP00000091428	Tepsin	1.73982	0.0437017	AP-4 complex accessory subunit Tepsin; Associates with the adapter-like complex 4 (AP-4) and may therefore play a role in vesicular trafficking of proteins at the trans-Golgi network
10090.ENSMUSP00000096203	Tet2	2.13325	0.000316789	Methylcytosine dioxygenase TET2; Dioxygenase that catalyzes the conversion of the modified genomic base 5-methylcytosine (5mC) into 5- hydroxymethylcytosine (5hmC) and plays a key role in active DNA demethylation. Has a preference for 5-hydroxymethylcytosine in CpG motifs. Also mediates subsequent conversion of 5hmC into 5- formylcytosine (5fC), and conversion of 5fC to 5-carboxylcytosine (5caC).…
10090.ENSMUSP00000009772	Tex15	4.51349	0.00111213	Testis-expressed protein 15; Required during spermatogenesis for normal chromosome synapsis and meiotic recombination in germ cells. Necessary for formation of DMC1 and RAD51 foci on meiotic chromosomes, suggesting a specific role in DNA double-stranded break repair
10090.ENSMUSP00000023486	Tfrc	3.57108	1.29e-10	Transferrin receptor protein 1; Cellular uptake of iron occurs via receptor-mediated endocytosis of ligand-occupied transferrin receptor into specialized endosomes. Endosomal acidification leads to iron release. The apotransferrin-receptor complex is then recycled to the cell surface with a return to neutral pH and the concomitant loss of affinity of apotransferrin for its receptor. Transferrin r…
10090.ENSMUSP00000130930	Tgif1	2.25824	2.06e-09	Homeobox protein TGIF1; Binds to a retinoid X receptor (RXR) responsive element from the cellular retinol-binding protein II promoter (CRBPII- RXRE). Inhibits the 9-cis-retinoic acid-dependent RXR alpha transcription activation of the retinoic acid responsive element. May participate in the transmission of nuclear signals during development and in the adult, as illustrated by the down- modulation…
10090.ENSMUSP00000011398	Thg1l	2.23835	0.0270843	Probable tRNA(His) guanylyltransferase; Adds a GMP to the 5'-end of tRNA(His) after transcription and RNase P cleavage. This step is essential for proper recognition of the tRNA and for the fidelity of protein synthesis (By similarity)
10090.ENSMUSP00000093770	Tigit	2.91473	0.00313743	T-cell immunoreceptor with Ig and ITIM domains; Binds with high affinity to the poliovirus receptor (PVR) which causes increased secretion of IL10 and decreased secretion of IL12B and suppresses T-cell activation by promoting the generation of mature immunoregulatory dendritic cells
10090.ENSMUSP00000028470	Timm10	2.70401	6.54e-12	Mitochondrial import inner membrane translocase subunit Tim10; Mitochondrial intermembrane chaperone that participates in the import and insertion of multi-pass transmembrane proteins into the mitochondrial inner membrane. May also be required for the transfer of beta-barrel precursors from the TOM complex to the sorting and assembly machinery (SAM complex) of the outer membrane. Acts as a chaper…
10090.ENSMUSP00000079883	Timm17a	1.99817	4.59e-06	Mitochondrial import inner membrane translocase subunit Tim17-A; Essential component of the TIM23 complex, a complex that mediates the translocation of transit peptide-containing proteins across the mitochondrial inner membrane
10090.ENSMUSP00000039335	Timm8b	1.96172	0.000279188	Mitochondrial import inner membrane translocase subunit Tim8 B; Probable mitochondrial intermembrane chaperone that participates in the import and insertion of some multi-pass transmembrane proteins into the mitochondrial inner membrane. Also required for the transfer of beta-barrel precursors from the TOM complex to the sorting and assembly machinery (SAM complex) of the outer membrane. Acts as …
10090.ENSMUSP00000126298	Timm9	2.37319	7.28e-36	Mitochondrial import inner membrane translocase subunit Tim9; Mitochondrial intermembrane chaperone that participates in the import and insertion of multi-pass transmembrane proteins into the mitochondrial inner membrane. May also be required for the transfer of beta-barrel precursors from the TOM complex to the sorting and assembly machinery (SAM complex) of the outer membrane. Acts as a chapero…
10090.ENSMUSP00000086422	Tm9sf4	1.70998	0.0104038	Transmembrane 9 superfamily member 4; Associates with proteins harboring glycine-rich transmembrane domains and ensures their efficient localization to the cell surface
10090.ENSMUSP00000026681	Tma16	3.21135	1.42e-18	Translation machinery associated 16 homolog (S. cerevisiae)
10090.ENSMUSP00000139021	Tmem185b	1.99429	0.0071636	Transmembrane protein 185B
10090.ENSMUSP00000050481	Tmem201	2.1322	2.73e-05	Transmembrane protein 201; Involved in nuclear movement during fibroblast polarization and migration. May recruit Ran GTPase to the nuclear periphery (By similarity)
10090.ENSMUSP00000037484	Tmem214	1.55507	0.0188177	Transmembrane protein 214; Critical mediator, in cooperation with CASP4, of endoplasmic reticulum-stress induced apoptosis. Required or the activation of CASP4 following endoplasmic reticulum stress (By similarity); Belongs to the TMEM214 family
10090.ENSMUSP00000130452	Tmem238	3.74714	0.000220903	Transmembrane protein 238
10090.ENSMUSP00000106929	Tmem248	1.59382	0.00549048	Transmembrane protein 248
10090.ENSMUSP00000099532	Tnf	5.22149	1.72e-37	tumor necrosis factor alpha, Cytokine that binds to TNFRSF1A/TNFR1 and TNFRSF1B/TNFBR.
10090.ENSMUSP00000099806	Tnfaip2	5.5349	5.78e-06	Tumor necrosis factor alpha-induced protein 2; May play a role as a mediator of inflammation and angiogenesis
10090.ENSMUSP00000019997	Tnfaip3	3.31997	3.76e-12	Tumor necrosis factor alpha-induced protein 3; Ubiquitin-editing enzyme that contains both ubiquitin ligase and deubiquitinase activities. Involved in immune and inflammatory responses signaled by cytokines, such as TNF-alpha and IL-1 beta, or pathogens via Toll-like receptors (TLRs) through terminating NF-kappa-B activity. Essential component of a ubiquitin-editing protein complex, comprising al…
10090.ENSMUSP00000022663	Tnfrsf10b	2.95425	0.00738663	Tumor necrosis factor receptor superfamily member 10B; Receptor for the cytotoxic ligand TNFSF10/TRAIL. The adapter molecule FADD recruits caspase-8 to the activated receptor. The resulting death-inducing signaling complex (DISC) performs caspase-8 proteolytic activation which initiates the subsequent cascade of caspases (aspartate-specific cysteine proteases) mediating apoptosis. Promotes the ac…
10090.ENSMUSP00000030952	Tnfrsf4	6.7904	2.51e-22	Tumor necrosis factor receptor superfamily member 4; Receptor for TNFSF4/OX40L/GP34. Is a costimulatory molecule implicated in long-term T-cell immunity (By similarity)
10090.ENSMUSP00000030808	Tnfrsf9	5.32166	9.39e-09	Tumor necrosis factor receptor superfamily member 9; Receptor for TNFSF9/4-1BBL. Possibly active during T cell activation
10090.ENSMUSP00000022592	Tnfsf11	4.0851	0.00372728	Tumor necrosis factor ligand superfamily member 11; Cytokine that binds to TNFRSF11B/OPG and to TNFRSF11A/RANK. Osteoclast differentiation and activation factor. Augments the ability of dendritic cells to stimulate naive T-cell proliferation. May be an important regulator of interactions between T-cells and dendritic cells and may play a role in the regulation of the T-cell-dependent immune respo…
10090.ENSMUSP00000005976	Tnfsf14	2.22441	2.07e-07	Tumor necrosis factor ligand superfamily member 14; Cytokine that binds to TNFRSF3/LTBR. Binding to the decoy receptor TNFRSF6B modulates its effects. Activates NFKB and stimulates the proliferation of T-cells
10090.ENSMUSP00000030047	Tnfsf8	2.63979	1.98e-16	Tumor necrosis factor ligand superfamily member 8; Cytokine that binds to TNFRSF8/CD30. Induces proliferation of T-cells
10090.ENSMUSP00000040412	Tnfsf9	1.98246	0.00313854	Tumor necrosis factor ligand superfamily member 9; Cytokine that binds to TNFRSF9. Induces the proliferation of activated peripheral blood T-cells. May have a role in activation-induced cell death (AICD). May play a role in cognate interactions between T-cells and B-cells/macrophages
10090.ENSMUSP00000109874	Tnip3	4.11905	0.000718325	RIKEN cDNA 9030611K07, isoform CRA_b; TNFAIP3 interacting protein 3
10090.ENSMUSP00000136493	Tomm20	2.13675	0.0249024	Mitochondrial import receptor subunit TOM20 homolog; Central component of the receptor complex responsible for the recognition and translocation of cytosolically synthesized mitochondrial preproteins. Together with TOM22 functions as the transit peptide receptor at the surface of the mitochondrion outer membrane and facilitates the movement of preproteins into the TOM40 translocation pore (By sim…
10090.ENSMUSP00000032555	Tomm40	3.30363	1.47e-10	Mitochondrial import receptor subunit TOM40 homolog; Channel-forming protein essential for import of protein precursors into mitochondria
10090.ENSMUSP00000103438	Tomm5	2.38386	1.27e-11	Mitochondrial import receptor subunit TOM5 homolog; Translocase of outer mitochondrial membrane 5 homolog (yeast)
10090.ENSMUSP00000108926	Tomm6	1.61513	0.031443	Mitochondrial import receptor subunit TOM6 homolog; Translocase of outer mitochondrial membrane 6 homolog (yeast); Belongs to the Tom6 family
10090.ENSMUSP00000129186	Tomm70a	2.09981	0.00194531	Mitochondrial import receptor subunit TOM70; Receptor that accelerates the import of all mitochondrial precursor proteins
10090.ENSMUSP00000105094	Top1	1.51576	0.000180992	DNA topoisomerase 1; Releases the supercoiling and torsional tension of DNA introduced during the DNA replication and transcription by transiently cleaving and rejoining one strand of the DNA duplex. Introduces a single-strand break via transesterification at a target site in duplex DNA. The scissile phosphodiester is attacked by the catalytic tyrosine of the enzyme, resulting in the formation of…
10090.ENSMUSP00000002891	Top3a	2.05767	0.0220771	DNA topoisomerase 3-alpha; Releases the supercoiling and torsional tension of DNA introduced during the DNA replication and transcription by transiently cleaving and rejoining one strand of the DNA duplex. Introduces a single-strand break via transesterification at a target site in duplex DNA. The scissile phosphodiester is attacked by the catalytic tyrosine of the enzyme, resulting in the format…
10090.ENSMUSP00000068834	Trib1	5.1639	0.000115427	Tribbles homolog 1; Adapter protein involved in protein degradation by interacting with RFWD2/COP1 ubiquitin ligase. Promotes CEBPA degradation and inhibits its function. Controls macrophage, eosinophil and neutrophil differentiation via the COP1-binding domain. Regulates myeloid cell differentiation by altering the expression of CEBPA in a COP1- dependent manner. Interacts with MAPK kinases and …
10090.ENSMUSP00000005705	Trim28	1.52039	0.00112604	Transcription intermediary factor 1-beta; Nuclear corepressor for KRAB domain-containing zinc finger proteins (KRAB-ZFPs). Mediates gene silencing by recruiting CHD3, a subunit of the nucleosome remodeling and deacetylation (NuRD) complex, and SETDB1 (which specifically methylates histone H3 at 'Lys-9' (H3K9me)) to the promoter regions of KRAB target genes. Enhances transcriptional repression by …
10090.ENSMUSP00000082011	Trmt61a	1.95234	0.0172607	tRNA (adenine(58)-N(1))-methyltransferase catalytic subunit TRMT61A; Catalytic subunit of tRNA (adenine-N(1)-)- methyltransferase, which catalyzes the formation of N(1)- methyladenine at position 58 (m1A58) in initiator methionyl-tRNA. Catalytic subunit of mRNA N(1)-methyltransferase complex, which mediates methylation of adenosine residues at the N(1) position of a small subset of mRNAs: N(1) me…
10090.ENSMUSP00000129779	Trps1	2.07372	0.00134616	Zinc finger transcription factor Trps1; Transcriptional repressor. Binds specifically to GATA sequences and represses expression of GATA-regulated genes at selected sites and stages in vertebrate development. Regulates chondrocyte proliferation and differentiation. Executes multiple functions in proliferating chondrocytes, expanding the region of distal chondrocytes, activating proliferation in c…
10090.ENSMUSP00000094986	Tsc2	1.71645	0.0101629	Tuberin; In complex with TSC1, this tumor suppressor inhibits the nutrient-mediated or growth factor-stimulated phosphorylation of S6K1 and EIF4EBP1 by negatively regulating mTORC1 signaling. Acts as a GTPase-activating protein (GAP) for the small GTPase RHEB, a direct activator of the protein kinase activity of mTORC1. May also play a role in microtubule-mediated protein transport. Also stimulat…
10090.ENSMUSP00000000828	Txnrd3	3.00663	0.0331158	Thioredoxin reductase 3; Displays thioredoxin reductase, glutaredoxin and glutathione reductase activities. Catalyzes disulfide bond isomerization. Promotes disulfide bond formation between GPX4 and various sperm proteins and may play a role in sperm maturation by promoting formation of sperm structural components; Belongs to the class-I pyridine nucleotide-disulfide oxidoreductase family
10090.ENSMUSP00000058894	Ubald2	2.11276	0.00135517	UBA-like domain containing 2; Belongs to the UBALD family
10090.ENSMUSP00000030143	Ubap2	1.54835	0.0182715	Ubiquitin-associated protein 2
10090.ENSMUSP00000005714	Ube2m	1.72446	0.00266186	NEDD8-conjugating enzyme Ubc12; Accepts the ubiquitin-like protein NEDD8 from the UBA3- NAE1 E1 complex and catalyzes its covalent attachment to other proteins. The specific interaction with the E3 ubiquitin ligase RBX1, but not RBX2, suggests that the RBX1-UBE2M complex neddylates specific target proteins, such as CUL1, CUL2, CUL3 and CUL4. Involved in cell proliferation (By similarity); Belongs…
10090.ENSMUSP00000008748	Ubqln4	1.88251	0.0204377	Ubiquilin-4; Plays a role in the regulation of protein degradation via the ubiquitin-proteasome system (UPS). Mediates the proteasomal targeting of misfolded or accumulated proteins for degradation by binding (via UBA domain) to their polyubiquitin chains and by interacting (via ubiquitin-like domain) with the subunits of the proteasome (By similarity). Plays a role in the regulation of the prote…
10090.ENSMUSP00000056765	Ubtd2	4.13332	0.0028594	Ubiquitin domain containing 2
10090.ENSMUSP00000027839	Uck2	2.23968	0.00463788	Uridine-cytidine kinase 2; Phosphorylates uridine and cytidine to uridine monophosphate and cytidine monophosphate. Does not phosphorylate deoxyribonucleosides or purine ribonucleosides. Can use ATP or GTP as a phosphate donor. Can also phosphorylate cytidine and uridine nucleoside analogs such as 6-azauridine, 5-fluorouridine, 4- thiouridine, 5-bromouridine, N(4)-acetylcytidine, N(4)- benzoylcyt…
10090.ENSMUSP00000023510	Umps	1.68372	0.0036381	Uridine 5'-monophosphate synthase; Uridine monophosphate synthetase; In the C-terminal section; belongs to the OMP decarboxylase family
10090.ENSMUSP00000031587	Ung	4.29155	6.31e-06	Uracil-DNA glycosylase; Excises uracil residues from the DNA which can arise as a result of misincorporation of dUMP residues by DNA polymerase or due to deamination of cytosine
10090.ENSMUSP00000075089	Upf1	2.35243	0.0215486	Regulator of nonsense transcripts 1; RNA-dependent helicase and ATPase required for nonsense- mediated decay (NMD) of mRNAs containing premature stop codons. Is recruited to mRNAs upon translation termination and undergoes a cycle of phosphorylation and dephosphorylation; its phosphorylation appears to be a key step in NMD. Recruited by release factors to stalled ribosomes together with the SMG1C…
10090.ENSMUSP00000025045	Uqcc2	2.11617	1.54e-06	Ubiquinol-cytochrome-c reductase complex assembly factor 2; Required for the assembly of the ubiquinol-cytochrome c reductase complex (mitochondrial respiratory chain complex III or cytochrome b-c1 complex). Plays a role in the modulation of respiratory chain activities such as oxygen consumption and ATP production and via its modulation of the respiratory chain activity can regulate skeletal mus…
10090.ENSMUSP00000093713	Usmg5	1.86962	1.97e-05	Up-regulated during skeletal muscle growth protein 5; Plays a critical role in maintaining the ATP synthase population in mitochondria
10090.ENSMUSP00000040037	Usp31	2.18452	0.0300111	Ubiquitin specific peptidase 31; Belongs to the peptidase C19 family
10090.ENSMUSP00000101903	Usp36	2.18136	0.00267761	Ubiquitin carboxyl-terminal hydrolase 36; May be required for maintaining multiple types of adult stem cells. May function as a transcriptional repressor by continually deubiquiting histone H2B at the promoters of genes critical for cellular differentiation, thereby preventing histone H3 'Lys-4' trimethylation (H3K4) (By similarity); Belongs to the peptidase C19 family
10090.ENSMUSP00000028842	Usp50	2.49065	0.000112672	Putative ubiquitin carboxyl-terminal hydrolase 50; May recognize and hydrolyze the peptide bond at the C- terminal Gly of ubiquitin. Involved in the processing of poly- ubiquitin precursors as well as that of ubiquitinated proteins (By similarity); Belongs to the peptidase C19 family
10090.ENSMUSP00000128848	Utf1	6.11783	3.03e-08	Undifferentiated embryonic cell transcription factor 1; Acts as a transcriptional coactivator of ATF2
10090.ENSMUSP00000068103	Utp18	1.92153	0.0193473	U3 small nucleolar RNA-associated protein 18 homolog; Involved in nucleolar processing of pre-18S ribosomal RNA
10090.ENSMUSP00000004470	Utp20	2.68504	7.74e-10	Small subunit processome component 20 homolog; Involved in 18S pre-rRNA processing. Associates with U3 snoRNA (By similarity)
10090.ENSMUSP00000119261	Utp23	1.64083	6.45e-08	rRNA-processing protein UTP23 homolog; Involved in rRNA-processing and ribosome biogenesis
10090.ENSMUSP00000024897	Vapa	1.57274	0.00124032	Vesicle-associated membrane protein-associated protein A; Binds to OSBPL3, which mediates recruitment of VAPA to plasma membrane sites. The ORP3-VAPA complex stimulates RRAS signaling which in turn attenuates integrin beta-1 (ITGB1) activation at the cell surface. With OSBPL3, may regulate ER morphology. May play a role in vesicle trafficking; Belongs to the VAMP-associated protein (VAP) (TC 9.B.…
10090.ENSMUSP00000075581	Wbscr16	2.19123	0.00547816	RCC1-like G exchanging factor-like protein; Williams-Beuren syndrome chromosome region 16 homolog (human)
10090.ENSMUSP00000027173	Wdr12	1.55896	0.00541071	Ribosome biogenesis protein WDR12; Component of the PeBoW complex, which is required for maturation of 28S and 5.8S ribosomal RNAs and formation of the 60S ribosome
10090.ENSMUSP00000060613	Wdr3	1.95385	0.000876626	WD repeat domain 3
10090.ENSMUSP00000025170	Wdr46	1.78501	0.0189594	WD repeat-containing protein 46; Scaffold component of the nucleolar structure. Required for localization of DDX21 and NCL to the granular compartment of the nucleolus
10090.ENSMUSP00000109585	Wdr5	1.70032	0.0360309	WD repeat-containing protein 5; Contributes to histone modification. May position the N- terminus of histone H3 for efficient trimethylation at 'Lys-4'. As part of the MLL1/MLL complex it is involved in methylation and dimethylation at 'Lys-4' of histone H3. H3 'Lys-4' methylation represents a specific tag for epigenetic transcriptional activation. As part of the NSL complex it may be involved in…
10090.ENSMUSP00000010278	Wdr77	2.08523	2.7e-06	Methylosome protein 50; Non-catalytic component of the 20S PRMT5-containing methyltransferase complex, which modifies specific arginines to dimethylarginines in several spliceosomal Sm proteins and histones. This modification targets Sm proteins to the survival of motor neurons (SMN) complex for assembly into small nuclear ribonucleoprotein core particles. Might play a role in transcription regul…
10090.ENSMUSP00000078697	Wdr83os	1.51562	0.000216858	Protein Asterix; WD repeat domain 83 opposite strand
10090.ENSMUSP00000027860	Xcl1	6.8942	6.34e-39	Lymphotactin; Chemotactic activity for lymphocytes but not for monocytes or neutrophils. In thymus, mediates medullary accumulation of thymic dendritic cells and contributes to regulatoy T cell development, playing a role in self-tolerance establishment; Belongs to the intercrine gamma family
10090.ENSMUSP00000043488	Xpot	2.09504	0.000216858	Exportin-T; Mediates the nuclear export of aminoacylated tRNAs. In the nucleus binds to tRNA and to the GTPase Ran in its active GTP- bound form. Docking of this trimeric complex to the nuclear pore complex (NPC) is mediated through binding to nucleoporins. Upon transit of a nuclear export complex into the cytoplasm, disassembling of the complex and hydrolysis of Ran-GTP to Ran-GDP (induced by RA…
10090.ENSMUSP00000078589	Ybx1	2.32013	3.5e-08	Nuclease-sensitive element-binding protein 1; Mediates pre-mRNA alternative splicing regulation. Component of the CRD-mediated complex that promotes MYC mRNA stability. Binds to splice sites in pre-mRNA and regulates splice site selection. Binds and stabilizes cytoplasmic mRNA. Contributes to the regulation of translation by modulating the interaction between the mRNA and eukaryotic initiation fa…
10090.ENSMUSP00000032309	Ybx3	3.78245	1.03e-14	Y-box-binding protein 3; Binds to the GM-CSF promoter. Seems to act as a repressor (By similarity). Binds also to full-length mRNA and to short RNA sequences containing the consensus site 5'-UCCAUCA-3'. May have a role in translation repression
10090.ENSMUSP00000069864	Ydjc	4.16256	7.15e-08	Carbohydrate deacetylase; Probably catalyzes the deacetylation of acetylated carbohydrates an important step in the degradation of oligosaccharides
10090.ENSMUSP00000002818	Ykt6	1.62406	0.00334937	Synaptobrevin homolog YKT6; Vesicular soluble NSF attachment protein receptor (v- SNARE) mediating vesicle docking and fusion to a specific acceptor cellular compartment. Functions in endoplasmic reticulum to Golgi transport; as part of a SNARE complex composed of GOSR1, GOSR2 and STX5. Functions in early/recycling endosome to TGN transport; as part of a SNARE complex composed of BET1L, GOSR1 and…
10090.ENSMUSP00000099688	Yrdc	3.15552	1.24e-11	YrdC domain-containing protein, mitochondrial; May regulate the activity of some transporters
10090.ENSMUSP00000051223	Ywhag	1.61655	0.0217387	14-3-3 protein gamma; Adapter protein implicated in the regulation of a large spectrum of both general and specialized signaling pathways. Binds to a large number of partners, usually by recognition of a phosphoserine or phosphothreonine motif. Binding generally results in the modulation of the activity of the binding partner
10090.ENSMUSP00000035437	Zbed4	1.69116	0.0214622	Zinc finger, BED domain containing 4
10090.ENSMUSP00000044533	Zbed5	3.97216	0.00323844	Zinc finger, BED-type containing 5
10090.ENSMUSP00000057466	Zbtb22	1.87014	0.00481646	Zinc finger and BTB domain-containing protein 22; May be involved in transcriptional regulation
10090.ENSMUSP00000103786	Zbtb32	4.32129	9.94e-06	Zinc finger and BTB domain-containing protein 32; DNA-binding protein that binds to the to a 5'- TGTACAGTGT-3' core sequence. May function as a transcriptional transactivator and transcriptional repressor (By similarity). Probably exerts its repressor effect by preventing GATA3 from binding to DNA. May play a role in regulating the differentiation and activation of helper T-cells
10090.ENSMUSP00000037172	Zc3h12a	1.84816	0.0469061	Endoribonuclease ZC3H12A; Endoribonuclease involved in various biological functions such as cellular inflammatory response and immune homeostasis, glial differentiation of neuroprogenitor cells, cell death of cardiomyocytes, adipogenesis and angiogenesis. Functions as an endoribonuclease involved in mRNA decay. Modulates the inflammatory response by promoting the degradation of a set of translati…
10090.ENSMUSP00000048198	Zdhhc5	1.55739	0.0180771	Palmitoyltransferase ZDHHC5; Palmitoyl acyltransferase for the G-protein coupled receptor SSTR5 and for FLOT2
10090.ENSMUSP00000107677	Zfp281	1.77262	0.00024451	Zinc finger protein 281; Transcription repressor that plays a role in regulation of embryonic stem cells (ESCs) differentiation. Required for ESCs differentiation and acts by mediating autorepression of NANOG in ESCs: binds to the NANOG promoter and promotes association of NANOG protein to its own promoter and recruits the NuRD complex, which deacetylates histones. Not required for establishement…
10090.ENSMUSP00000031227	Zfp326	1.90703	0.0266628	DBIRD complex subunit ZNF326; Core component of the DBIRD complex, a multiprotein complex that acts at the interface between core mRNP particles and RNA polymerase II (RNAPII) and integrates transcript elongation with the regulation of alternative splicing: the DBIRD complex affects local transcript elongation rates and alternative splicing of a large set of exons embedded in (A + T)-rich DNA reg…
10090.ENSMUSP00000030644	Zfp593	2.52277	5.7e-05	Zinc finger protein 593; Negatively modulates the DNA binding activity of Oct-2 and therefore its transcriptional regulatory activity. Could act either by binding to DNA octamer or by interacting with Oct-2. May also be a modulator of other octamer-binding proteins (By similarity)
10090.ENSMUSP00000038367	Zfp598	1.52844	0.00966104	E3 ubiquitin-protein ligase ZNF598; E3 ubiquitin-protein ligase that plays a key role in the ribosome quality control (RQC), a pathway that takes place when a ribosome has stalled during translation. Required for ribosomes to terminally stall during translation of poly(A) sequences by mediating monoubiquitination of 40S ribosomal protein RPS10/eS10, RPS20/uS10 and RPS3/uS3. Stalling precludes syn…
10090.ENSMUSP00000128757	Zfp703	2.97393	0.000525906	Zinc finger protein 703; Transcriptional corepressor which does not bind directly to DNA and may regulate transcription through recruitment of histone deacetylases to gene promoters. Regulates cell adhesion, migration and proliferation. May be required for segmental gene expression during hindbrain development
10090.ENSMUSP00000028350	Zmynd19	2.15138	0.0352949	Zinc finger MYND domain-containing protein 19; May be involved as a regulatory molecule in GPR24/MCH-R1 signaling
10090.ENSMUSP00000096136	Znhit6	1.64974	0.000271112	Box C/D snoRNA protein 1; Required for box C/D snoRNAs accumulation involved in snoRNA processing, snoRNA transport to the nucleolus and ribosome biogenesis
10090.ENSMUSP00000040078	Zswim4	3.06624	0.00114226	Zinc finger SWIM-type containing 4

## Sheet: 752 Ag_Inf down
ID	Name	FoldChange	adjusted pvalue	Annotation
10090.ENSMUSP00000029770	Abcd3	-1.61356	0.0186728	ATP-binding cassette sub-family D member 3; Probable transporter involved in the transport of branched-chain fatty acids and C27 bile acids into the peroxisome; the latter function is a crucial step in bile acid biosynthesis. The nucleotide-binding fold acts as an ATP-binding subunit with ATPase activity; Belongs to the ABC transporter superfamily. ABCD family. Peroxisomal fatty acyl CoA transpor…
10090.ENSMUSP00000024829	Abcg1	-1.92922	0.00795639	ATP-binding cassette sub-family G member 1; Transporter involved in macrophage lipid homeostasis. Is an active component of the macrophage lipid export complex. Could also be involved in intracellular lipid transport processes. The role in cellular lipid homeostasis may not be limited to macrophages
10090.ENSMUSP00000038755	Abhd14b	-3.04345	0.016797	Protein ABHD14B; Has hydrolase activity towards p-nitrophenyl butyrate (in vitro). May activate transcription (By similarity)
10090.ENSMUSP00000007251	Abhd16a	-1.95483	0.039013	Protein ABHD16A; Abhydrolase domain containing 16A
10090.ENSMUSP00000124430	Abhd18	-2.71151	0.0257617	Protein ABHD18; RIKEN cDNA 3110057O12 gene; Belongs to the AB hydrolase superfamily
10090.ENSMUSP00000122274	Abhd5	-1.98637	0.0349132	1-acylglycerol-3-phosphate O-acyltransferase ABHD5; Lysophosphatidic acid acyltransferase which functions in phosphatidic acid biosynthesis. May regulate the cellular storage of triacylglycerol through activation of the phospholipase PNPLA2. Involved in keratinocyte differentiation. Regulates lipid droplet fusion
10090.ENSMUSP00000091551	Abr	-1.70211	0.00325031	Active breakpoint cluster region-related protein; GTPase-activating protein for RAC and CDC42. Promotes the exchange of RAC or CDC42-bound GDP by GTP, thereby activating them (By similarity)
10090.ENSMUSP00000037348	Acaa2	-2.07923	0.00342128	3-ketoacyl-CoA thiolase, mitochondrial; Abolishes BNIP3-mediated apoptosis and mitochondrial damage
10090.ENSMUSP00000107400	Acad10	-3.9042	0.00323946	Acyl-CoA dehydrogenase family member 10; Acyl-CoA dehydrogenase only active with R- and S-2- methyl-C15-CoA
10090.ENSMUSP00000072483	Acadm	-1.76991	0.00200638	Medium-chain specific acyl-CoA dehydrogenase, mitochondrial; Acyl-CoA dehydrogenase specific for acyl chain lengths of 4 to 16 that catalyzes the initial step of fatty acid beta- oxidation. Utilizes the electron transfer flavoprotein (ETF) as an electron acceptor to transfer electrons to the main mitochondrial respiratory chain via ETF-ubiquinone oxidoreductase (ETF dehydrogenase)
10090.ENSMUSP00000031524	Acads	-1.62324	0.00640091	Short-chain specific acyl-CoA dehydrogenase, mitochondrial; Introduces a double bond at position 2 in saturated acyl-CoA's of short chain length, i.e. less than 6 carbon atoms
10090.ENSMUSP00000034547	Acat1	-1.73806	6.47e-05	Acetyl-CoA acetyltransferase, mitochondrial; Plays a major role in ketone body metabolism; Belongs to the thiolase family
10090.ENSMUSP00000036268	Accs	-2.69077	0.0027817	1-aminocyclopropane-1-carboxylate synthase-like protein 1; Does not catalyze the synthesis of 1-aminocyclopropane- 1-carboxylate but is capable of catalyzing the deamination of L- vinylglycine
10090.ENSMUSP00000127128	Acp5	-3.04042	1.17e-16	Tartrate-resistant acid phosphatase type 5; May play a role in the process of bone resorption. The osteoclastic trap acts on nucleotide tri- and diphosphates with higher affinity, compared with other substrates
10090.ENSMUSP00000059889	Acpp	-2.98207	0.0371242	Prostatic acid phosphatase; A non-specific tyrosine phosphatase that dephosphorylates a diverse number of substrates under acidic conditions (pH 4-6) including alkyl, aryl, and acyl orthophosphate monoesters and phosphorylated proteins. Has lipid phosphatase activity and inactivates lysophosphatidic acid in seminal plasma (By similarity); Belongs to the histidine acid phosphatase family
10090.ENSMUSP00000034822	Acsbg1	-4.0355	1.54e-09	Long-chain-fatty-acid--CoA ligase ACSBG1; Mediates activation of long-chain fatty acids for both synthesis of cellular lipids, and degradation via beta-oxidation. Able to activate long-chain fatty acids. Can activate diverse saturated, monosaturated and polyunsaturated fatty acids (By similarity)
10090.ENSMUSP00000016115	Actr8	-1.7328	0.0243005	Actin-related protein 8; Plays an important role in the functional organization of mitotic chromosomes. Exhibits low basal ATPase activity, and unable to polymerize (By similarity); Belongs to the actin family. ARP8 subfamily
10090.ENSMUSP00000084905	Adamts10	-2.29231	0.0115842	A disintegrin and metalloproteinase with thrombospondin motifs 10; Metalloprotease that participate in microfibrils assembly. Microfibrils are extracellular matrix components occurring independently or along with elastin in the formation of elastic tissues (By similarity)
10090.ENSMUSP00000109979	Add1	-1.86022	6.42e-06	Alpha-adducin; Membrane-cytoskeleton-associated protein that promotes the assembly of the spectrin-actin network. Binds to calmodulin
10090.ENSMUSP00000073102	Afmid	-3.29078	6.84e-11	Kynurenine formamidase; Catalyzes the hydrolysis of N-formyl-L-kynurenine to L- kynurenine, the second step in the kynurenine pathway of tryptophan degradation. Kynurenine may be further oxidized to nicotinic acid, NAD(H) and NADP(H). Required for elimination of toxic metabolites
10090.ENSMUSP00000033920	Aga	-1.96569	0.00011654	N(4)-(beta-N-acetylglucosaminyl)-L-asparaginase; Cleaves the GlcNAc-Asn bond which joins oligosaccharides to the peptide of asparagine-linked glycoproteins
10090.ENSMUSP00000063016	AI467606	-2.54399	2.46e-08	Transmembrane protein C16orf54 homolog; Expressed sequence AI467606
10090.ENSMUSP00000071708	AI987944	-2.2853	0.00735321	Expressed sequence AI987944
10090.ENSMUSP00000051389	Akap8l	-2.07022	0.00131259	A-kinase anchor protein 8-like; Could play a role in constitutive transport element (CTE)-mediated gene expression by association with DHX9. Increases CTE-dependent nuclear unspliced mRNA export. Proposed to target PRKACA to the nucleus but does not seem to be implicated in the binding of regulatory subunit II of PKA. May be involved in nuclear envelope breakdown and chromatin condensation. May b…
10090.ENSMUSP00000073764	Aldh3a2	-2.28221	0.000812641	Fatty aldehyde dehydrogenase; Catalyzes the oxidation of long-chain aliphatic aldehydes to fatty acids. Responsible for conversion of the sphingosine 1-phosphate (S1P) degradation product hexadecenal to hexadecenoic acid (By similarity)
10090.ENSMUSP00000082288	Aldh6a1	-3.28493	0.0180197	Methylmalonate-semialdehyde dehydrogenase [acylating], mitochondrial; Plays a role in valine and pyrimidine metabolism. Binds fatty acyl-CoA (By similarity); Belongs to the aldehyde dehydrogenase family
10090.ENSMUSP00000098134	Alkbh4	-2.1577	0.000389442	Alpha-ketoglutarate-dependent dioxygenase alkB homolog 4; Dioxygenase that mediates demethylation of actin monomethylated at 'Lys-84' (K84me1), thereby acting as a regulator of actomyosin-processes. Demethylation of actin K84me1 is required for maintaining actomyosin dynamics supporting normal cleavage furrow ingression during cytokinesis and cell migration. May be involved in transcription regul…
10090.ENSMUSP00000031072	Anapc4	-1.68719	0.012421	Anaphase-promoting complex subunit 4; Component of the anaphase promoting complex/cyclosome (APC/C), a cell cycle-regulated E3 ubiquitin ligase that controls progression through mitosis and the G1 phase of the cell cycle. The APC/C complex acts by mediating ubiquitination and subsequent degradation of target proteins: it mainly mediates the formation of 'Lys-11'-linked polyubiquitin chains and, t…
10090.ENSMUSP00000039484	Ankmy2	-1.79966	0.00598261	Ankyrin repeat and MYND domain-containing protein 2; May be involved in the trafficking of signaling proteins to the cilia
10090.ENSMUSP00000114028	Ankrd29	-3.63156	0.0125156	Ankyrin repeat domain 29
10090.ENSMUSP00000022416	Anxa11	-2.70017	0.0211551	Annexin A11; Required for midbody formation and completion of the terminal phase of cytokinesis (By similarity). Binds specifically to calcyclin in a calcium-dependent manner; Belongs to the annexin family
10090.ENSMUSP00000029266	Anxa5	-1.779	0.00135325	Annexin A5; This protein is an anticoagulant protein that acts as an indirect inhibitor of the thromboplastin-specific complex, which is involved in the blood coagulation cascade; Belongs to the annexin family
10090.ENSMUSP00000003117	Ap1m1	-1.73712	1.3e-05	AP-1 complex subunit mu-1; Subunit of clathrin-associated adaptor protein complex 1 that plays a role in protein sorting in the trans-Golgi network (TGN) and endosomes. The AP complexes mediate the recruitment of clathrin to membranes and the recognition of sorting signals within the cytosolic tails of transmembrane cargo molecules
10090.ENSMUSP00000128446	Ap3m2	-3.0478	0.000166351	AP-3 complex subunit mu-2; Component of the adaptor complexes which link clathrin to receptors in coated vesicles. Clathrin-associated protein complexes are believed to interact with the cytoplasmic tails of membrane proteins, leading to their selection and concentration. Ap47 is a subunit of the plasma membrane adaptor (By similarity). In concert with the BLOC-1 complex, AP-3 is required to targ…
10090.ENSMUSP00000108205	Apobec1	-2.76535	0.0272859	C->U-editing enzyme APOBEC-1; Catalytic component of the apolipoprotein B mRNA editing enzyme complex which is responsible for the postranscriptional editing of a CAA codon for Gln to a UAA codon for stop in the APOB mRNA. May also play a role in the epigenetic regulation of gene expression by participating in DNA demethylation; Belongs to the cytidine and deoxycytidylate deaminase family
10090.ENSMUSP00000055110	Aqp3	-3.24317	0.000557459	Aquaporin-3; Water channel required to promote glycerol permeability and water transport across cell membranes. Acts as a glycerol transporter in skin and plays an important role in regulating SC (stratum corneum) and epidermal glycerol content. Involved in skin hydration, wound healing, and tumorigenesis. Provides kidney medullary collecting duct with high permeability to water, thereby permitti…
10090.ENSMUSP00000074063	Aqp9	-2.18708	5.53e-09	Aquaporin-9; Forms a channel with a broad specificity. Mediates passage of a wide variety of non-charged solutes including carbamides, polyols, purines, and pyrimidines in a phloretin- and mercury-sensitive manner, whereas amino acids, cyclic sugars, Na(+), K(+), Cl(-), and deprotonated monocarboxylates are excluded. Also permeable to urea and glycerol (By similarity)
10090.ENSMUSP00000056461	Arhgap15	-2.5643	0.000258155	Rho GTPase-activating protein 15; GTPase activator for the Rho-type GTPases by converting them to an inactive GDP-bound state. Has activity toward RAC1. Overexpression results in an increase in actin stress fibers and cell contraction (By similarity)
10090.ENSMUSP00000044834	Arhgap18	-3.31383	7.91e-08	Rho GTPase-activating protein 18; Rho GTPase activating protein that suppresses F-actin polymerization by inhibiting Rho. Rho GTPase activating proteins act by converting Rho-type GTPases to an inactive GDP-bound state. Plays a key role in tissue tension and 3D tissue shape by regulating cortical actomyosin network formation. Acts downstream of YAP1 and inhibits actin polymerization, which in tur…
10090.ENSMUSP00000032344	Arhgdib	-1.58289	0.00622523	Rho GDP-dissociation inhibitor 2; Regulates the GDP/GTP exchange reaction of the Rho proteins by inhibiting the dissociation of GDP from them, and the subsequent binding of GTP to them. Regulates reorganization of the actin cytoskeleton mediated by Rho family members
10090.ENSMUSP00000055293	Arhgef39	-4.31206	0.000673022	Rho guanine nucleotide exchange factor 39; Promotes cell proliferation
10090.ENSMUSP00000033468	Arhgef6	-1.96108	2.48e-07	Rho guanine nucleotide exchange factor 6; Acts as a RAC1 guanine nucleotide exchange factor (GEF)
10090.ENSMUSP00000035918	Arl4d	-4.21854	4.05e-05	ADP-ribosylation factor-like protein 4D; Small GTP-binding protein which cycles between an inactive GDP-bound and an active GTP-bound form, and the rate of cycling is regulated by guanine nucleotide exchange factors (GEF) and GTPase-activating proteins (GAP). GTP-binding protein that does not act as an allosteric activator of the cholera toxin catalytic subunit. Recruits CYTH1, CYTH2, CYTH3 and C…
10090.ENSMUSP00000041503	Arl6ip5	-2.02732	4.03e-09	PRA1 family protein 3; Regulates intracellular concentrations of taurine and glutamate (By similarity). Negatively modulates SLC1A1/EAAC1 glutamate transport activity by decreasing its affinity for glutamate in a PKC activity-dependent manner. May be involved in membrane traffic (By similarity)
10090.ENSMUSP00000046120	Armc7	-1.93392	0.000168358	Armadillo repeat containing 7
10090.ENSMUSP00000028349	Arrdc1	-2.08853	0.000581863	Arrestin domain-containing protein 1; Functions as an adapter recruiting ubiquitin-protein ligases to their specific substrates. Through an ubiquitination-dependent mechanism plays for instance a role in the incorporation of SLC11A2 into extracellular vesicles. More generally, plays a role in the extracellular transport of proteins between cells through the release in the extracellular space of m…
10090.ENSMUSP00000096957	Arrdc3	-2.61603	0.042441	Arrestin domain-containing protein 3; Adapter protein that plays a role in regulating cell- surface expression of adrenergic receptors and probably also other G protein-coupled receptors. Plays a role in NEDD4-mediated ubiquitination and endocytosis af activated ADRB2 and subsequent ADRB2 degradation. May recruit NEDD4 to ADRB2. Alternatively, may function as adapter protein that does not play a …
10090.ENSMUSP00000088964	Arsb	-3.94874	0.00156071	Arylsulfatase B; Removes sulfate groups from chondroitin-4-sulfate (C4S) and regulates its degradation (By similarity). Involved in the regulation of cell adhesion, cell migration and invasion in colonic epithelium (By similarity). In the central nervous system, is a regulator of neurite outgrowth and neuronal plasticity, acting through the control of sulfate glycosaminoglycans and neurocan level…
10090.ENSMUSP00000113493	Art3	-2.96722	0.0193836	ADP-ribosyltransferase 3
10090.ENSMUSP00000034000	Asah1	-2.13321	0.0128552	Acid ceramidase; Hydrolyzes the sphingolipid ceramide into sphingosine and free fatty acid
10090.ENSMUSP00000020551	Asb3	-2.41341	1.61e-05	Ankyrin repeat and SOCS box protein 3; Probable substrate-recognition component of a SCF-like ECS (Elongin-Cullin-SOCS-box protein) E3 ubiquitin-protein ligase complex which mediates the ubiquitination and subsequent proteasomal degradation of target proteins. Recognizes TNFRSF1B (By similarity)
10090.ENSMUSP00000115813	Asb8	-2.84451	0.00477734	Ankyrin repeat and SOCS box protein 8; May be a substrate-recognition component of a SCF-like ECS (Elongin-Cullin-SOCS-box protein) E3 ubiquitin-protein ligase complex which mediates the ubiquitination and subsequent proteasomal degradation of target proteins; Belongs to the ankyrin SOCS box (ASB) family
10090.ENSMUSP00000043691	Atad2	-2.40796	0.000165396	ATPase family AAA domain-containing protein 2; May be a transcriptional coactivator of the nuclear receptor ESR1 required to induce the expression of a subset of estradiol target genes, such as CCND1, MYC and E2F1. May play a role in the recruitment or occupancy of CREBBP at some ESR1 target gene promoters. May be required for histone hyperacetylation (By similarity); Belongs to the AAA ATPase fa…
10090.ENSMUSP00000039648	Atp13a2	-2.46064	0.00619585	Cation-transporting ATPase 13A2; ATPase that plays a role in intracellular cation homeostasis and the maintenance of neuronal integrity. Required for a proper lysosomal and mitochondrial maintenance; Belongs to the cation transport ATPase (P-type) (TC 3.A.3) family. Type V subfamily
10090.ENSMUSP00000078712	B3gnt5	-2.57438	1.1e-08	Lactosylceramide 1,3-N-acetyl-beta-D-glucosaminyltransferase; Beta-1,3-N-acetylglucosaminyltransferase that plays a key role in the synthesis of lacto- or neolacto-series carbohydrate chains on glycolipids, notably by participating in biosynthesis of HNK-1 and Lewis X carbohydrate structures. Has strong activity toward lactosylceramide (LacCer) and neolactotetraosylceramide (nLc(4)Cer; paraglobos…
10090.ENSMUSP00000068532	B4galt7	-1.75961	0.036776	Beta-1,4-galactosyltransferase 7; Required for the biosynthesis of the tetrasaccharide linkage region of proteoglycans, especially for small proteoglycans in skin fibroblasts; Belongs to the glycosyltransferase 7 family
10090.ENSMUSP00000026265	Bbs4	-2.68863	0.00971777	Bardet-Biedl syndrome 4 protein homolog; The BBSome complex is thought to function as a coat complex required for sorting of specific membrane proteins to the primary cilia. The BBSome complex is required for ciliogenesis but is dispensable for centriolar satellite function. This ciliogenic function is mediated in part by the Rab8 GDP/GTP exchange factor, which localizes to the basal body and con…
10090.ENSMUSP00000109899	BC029214	-2.23675	0.0441106	Protein PAXX; Involved in non-homologous end joining (NHEJ), a major pathway to repair double-strand breaks in DNA. May act as a scaffold required to stabilize the Ku heterodimer, composed of XRCC5/Ku80 and XRCC6/Ku70, at DNA ends and thus promote assembly and/or stability of the NHEJ machinery at double-strand break sites
10090.ENSMUSP00000111141	BC147527	-2.63763	9.96e-10	Similar to 2-cell-stage, variable group, member 3; cDNA sequence BC147527
10090.ENSMUSP00000074516	Bcl9l	-1.67269	0.0101186	B-cell CLL/lymphoma 9-like protein; Transcriptional regulator that acts as an activator. Promotes beta-catenin transcriptional activity. Plays a role in tumorigenesis. Enhances the neoplastic transforming activity of CTNNB1; Belongs to the BCL9 family
10090.ENSMUSP00000052919	Bend6	-4.21255	6.97e-06	BEN domain-containing protein 6; Acts as a corepressor of recombining binding protein suppressor hairless (RBPJ) and inhibits Notch signaling in neural stem cells, thereby opposing their self-renewal and promoting neurogenesis
10090.ENSMUSP00000043113	Bex2	-5.44299	2.43e-07	Protein BEX2; Regulator of mitochondrial apoptosis and G1 cell cycle. Regulates the level of PP2A regulatory subunit B and PP2A phosphatase activity (By similarity); Belongs to the BEX family
10090.ENSMUSP00000084039	Bicd1	-3.34144	0.0236449	Protein bicaudal D homolog 1; Regulates coat complex coatomer protein I (COPI)- independent Golgi-endoplasmic reticulum transport by recruiting the dynein-dynactin motor complex; Belongs to the BicD family
10090.ENSMUSP00000025239	Bin1	-3.09266	0.000521848	Myc box-dependent-interacting protein 1; May be involved in regulation of synaptic vesicle endocytosis. May act as a tumor suppressor and inhibits malignant cell transformation
10090.ENSMUSP00000036614	Bloc1s5	-2.52704	0.0125483	Biogenesis of lysosome-related organelles complex 1 subunit 5; Component of the BLOC-1 complex, a complex that is required for normal biogenesis of lysosome-related organelles (LRO), such as platelet dense granules and melanosomes. In concert with the AP-3 complex, the BLOC-1 complex is required to target membrane protein cargos into vesicles assembled at cell bodies for delivery into neurites an…
10090.ENSMUSP00000022634	Bnip3l	-2.5276	2.16e-14	BCL2/adenovirus E1B 19 kDa protein-interacting protein 3-like; Induces apoptosis. Interacts with viral and cellular anti-apoptosis proteins. Can overcome the suppressors BCL-2 and BCL-XL, although high levels of BCL-XL expression will inhibit apoptosis. Inhibits apoptosis induced by BNIP3. Involved in mitochondrial quality control via its interaction with SPATA18/MIEAP: in response to mitochondri…
10090.ENSMUSP00000046168	Bphl	-7.79591	9.19e-19	Valacyclovir hydrolase; Serine hydrolase that catalyzes the hydrolytic activation of amino acid ester prodrugs of nucleoside analogs such as valacyclovir and valganciclovir. Activates valacyclovir to acyclovir. May play a role in detoxification processes. It is a specific alpha-amino acid ester hydrolase that prefers small, hydrophobic, and aromatic side chains and does not have a stringent requi…
10090.ENSMUSP00000038576	Brca2	-3.59812	0.00134066	Breast cancer type 2 susceptibility protein homolog; Involved in double-strand break repair and/or homologous recombination. Binds RAD51 and potentiates recombinational DNA repair by promoting assembly of RAD51 onto single-stranded DNA (ssDNA). Acts by targeting RAD51 to ssDNA over double-stranded DNA, enabling RAD51 to displace replication protein-A (RPA) from ssDNA and stabilizing RAD51-ssDNA f…
10090.ENSMUSP00000127685	Bscl2	-2.35959	2.48e-07	Seipin; Is a regulator of lipid catabolism essential for adipocyte differentiation. Necessary for correct lipid storage and lipid droplets maintenance; may play a tissue-autonomous role in controlling lipid storage in adipocytes and in preventing ectopic lipid droplet formation in non-adipose tissues. May also be involved in the central regulation of energy homeostasis
10090.ENSMUSP00000002880	Btbd6	-2.82848	0.00307543	BTB/POZ domain-containing protein 6; Adapter protein for the cul3 E3 ubiquitin-protein ligase complex (By similarity). Involved in late neuronal development and muscle formation (By similarity)
10090.ENSMUSP00000107388	C2cd5	-1.86635	0.00278583	C2 domain-containing protein 5; Required for insulin-stimulated glucose transport and glucose transporter SLC2A4/GLUT4 translocation from intracellular glucose storage vesicle (GSV) to the plasma membrane (PM) in adipocytes. Binds phospholipid membranes in a calcium-dependent manner and is necessary for the optimal membrane fusion between SLC2A4/GLUT4 GSV and the PM
10090.ENSMUSP00000023818	Calcoco1	-5.23718	2.36e-07	Calcium-binding and coiled-coil domain-containing protein 1; Functions as a coactivator for aryl hydrocarbon and nuclear receptors (NR). Recruited to promoters through its contact with the N-terminal basic helix-loop-helix-Per-Arnt-Sim (PAS) domain of transcription factors or coactivators, such as NCOA2. During ER-activation acts synergistically in combination with other NCOA2-binding proteins, s…
10090.ENSMUSP00000105438	Camk2b	-3.15117	0.0292675	Calcium/calmodulin-dependent protein kinase type II subunit beta; Calcium/calmodulin-dependent protein kinase that functions autonomously after Ca(2+)/calmodulin-binding and autophosphorylation, and is involved in dendritic spine and synapse formation, neuronal plasticity and regulation of sarcoplasmic reticulum Ca(2+) transport in skeletal muscle. In neurons, plays an essential structural role i…
10090.ENSMUSP00000071720	Camk2g	-2.02456	0.0124284	Calcium/calmodulin-dependent protein kinase type II subunit gamma; Calcium/calmodulin-dependent protein kinase that functions autonomously after Ca(2+)/calmodulin-binding and autophosphorylation, and is involved in sarcoplasmic reticulum Ca(2+) transport in skeletal muscle and may function in dendritic spine and synapse formation and neuronal plasticity. In slow- twitch muscles, is involved in re…
10090.ENSMUSP00000021963	Caml	-2.43486	6.11e-05	Calcium signal-modulating cyclophilin ligand; Likely involved in the mobilization of calcium as a result of the TCR/CD3 complex interaction. Binds to cyclophilin B
10090.ENSMUSP00000047569	Card19	-2.78945	1.49e-05	Caspase recruitment domain-containing protein 19; Plays a role in inhibiting the effects of BCL10-induced activation of NF-kappa-B
10090.ENSMUSP00000112833	Card6	-3.15182	0.000286309	Caspase recruitment domain family, member 6
10090.ENSMUSP00000046453	Cars2	-2.35197	0.0482021	Probable cysteine--tRNA ligase, mitochondrial; cysteinyl-tRNA synthetase 2 (mitochondrial)(putative)
10090.ENSMUSP00000041328	Caskin2	-4.00317	0.00370162	Caskin-2; CASK-interacting protein 2
10090.ENSMUSP00000028610	Cat	-2.66583	0.000203335	Catalase; Occurs in almost all aerobically respiring organisms and serves to protect cells from the toxic effects of hydrogen peroxide. Promotes growth of cells; Belongs to the catalase family
10090.ENSMUSP00000049394	Cbr1	-2.56618	0.000173121	Carbonyl reductase [NADPH] 1; NADPH-dependent reductase with broad substrate specificity. Catalyzes the reduction of a wide variety of carbonyl compounds including quinones, prostaglandins, menadione, plus various xenobiotics. Catalyzes the reduction of the antitumor anthracyclines doxorubicin and daunorubicin to the cardiotoxic compounds doxorubicinol and daunorubicinol. Can convert prostaglandi…
10090.ENSMUSP00000026663	Cbx8	-3.50339	1.51e-10	Chromobox protein homolog 8; Component of a Polycomb group (PcG) multiprotein PRC1- like complex, a complex class required to maintain the transcriptionally repressive state of many genes, including Hox genes, throughout development. PcG PRC1 complex acts via chromatin remodeling and modification of histones; it mediates monoubiquitination of histone H2A 'Lys-119', rendering chromatin heritably c…
10090.ENSMUSP00000058484	Ccdc125	-2.66079	0.0121288	Coiled-coil domain-containing protein 125; May be involved in the regulation of cell migration
10090.ENSMUSP00000096177	Ccdc130	-1.78173	0.00621627	Coiled-coil domain containing 130
10090.ENSMUSP00000023532	Ccdc14	-2.44251	0.0229929	Coiled-coil domain-containing protein 14; Negatively regulates centriole duplication. Negatively regulates CEP63 and CDK2 centrosomal localization
10090.ENSMUSP00000138115	Ccdc166	-6.64811	6.3e-10	Coiled-coil domain containing 166
10090.ENSMUSP00000059848	Ccdc17	-2.06557	0.0261358	Coiled-coil domain containing 17
10090.ENSMUSP00000079671	Ccdc28a	-2.63671	0.00300303	Coiled-coil domain containing 28A
10090.ENSMUSP00000029222	Ccdc39	-3.06038	0.0117528	Coiled-coil domain-containing protein 39; Required for assembly of dynein regulatory complex (DRC) and inner dynein arm (IDA) complexes, which are responsible for ciliary beat regulation, thereby playing a central role in motility in cilia and flagella. Probably acts together with CCDC40 to form a molecular ruler that determines the 96 nanometer (nm) repeat length and arrangements of components i…
10090.ENSMUSP00000127483	Ccdc62	-3.02506	0.0356878	Coiled-coil domain-containing protein 62; Nuclear receptor coactivator that can enhance preferentially estrogen receptors ESR1 and ESR2 transactivation. Modulates also progesterone/PGR, glucocorticoid/NR3C1 and androgen/AR receptors transactivation, although at lower level; little effect on vitamin D receptor/VDR (By similarity)
10090.ENSMUSP00000054840	Ccdc69	-3.44952	1.24e-05	Coiled-coil domain-containing protein 69; May act as a scaffold to regulate the recruitment and assembly of spindle midzone components. Required for the localization of AURKB and PLK1 to the spindle midzone
10090.ENSMUSP00000053216	Ccdc84	-2.69986	0.00398905	Coiled-coil domain containing 84
10090.ENSMUSP00000034742	Ccnb2	-3.77395	0.00398905	G2/mitotic-specific cyclin-B2; Essential for the control of the cell cycle at the G2/M (mitosis) transition
10090.ENSMUSP00000062496	Ccndbp1	-1.76253	2.2e-05	Cyclin-D1-binding protein 1; May negatively regulate cell cycle progression. May act at least in part via inhibition of the cyclin-D1/CDK4 complex, thereby preventing phosphorylation of RB1 and blocking E2F- dependent transcription (By similarity). May be required for hepatocyte proliferation; Belongs to the CCNDBP1 family
10090.ENSMUSP00000122966	Ccpg1	-2.78055	0.000725974	Cell cycle progression protein 1; Acts as an assembly platform for Rho protein signaling complexes. Limits guanine nucleotide exchange activity of MCF2L toward RHOA, which results in an inhibition of both its transcriptional activation ability and its transforming activity. Does not inhibit activity of MCF2L toward CDC42, or activity of MCF2 toward either RHOA or CDC42. May be involved in cell cy…
10090.ENSMUSP00000132453	Ccr2	-2.93777	6.98e-29	C-C chemokine receptor type 2; Receptor for the CCL2, CCL7 and CCL12 chemokines. Receptor for the beta-defensin DEFB106A/DEFB106B (By similarity). Transduces a signal by increasing intracellular calcium ion levels. Upon CCL2 ligation, mediates chemotaxis and migration induction through the activation of the PI3K cascade, the small G protein Rac and lamellipodium protrusion (By similarity)
10090.ENSMUSP00000113319	Ccsap	-2.65401	0.0127919	Centriole, cilia and spindle-associated protein; Plays a role in microtubule (MT) stabilization and this stabilization involves the maintenance of NUMA1 at the spindle poles. Colocalizes with polyglutamylated MTs to promote MT stabilization and regulate bipolar spindle formation in mitosis. Binding of CCSAP to centrosomes and the spindle around centrosomes during mitosis inhibits MT depolymerizat…
10090.ENSMUSP00000029717	Cd1d1	-3.23801	0.00284803	Antigen-presenting glycoprotein CD1d1; Antigen-presenting protein that binds self and non-self glycolipids and presents them to T-cell receptors on natural killer T-cells
10090.ENSMUSP00000135299	Cd200r4	-1.8245	0.00450392	Cell surface glycoprotein CD200 receptor 4; Involved in the recruitment or surface expression of the TYROBP receptor; Belongs to the CD200R family
10090.ENSMUSP00000027650	Cd55	-3.82887	2.05e-14	Complement decay-accelerating factor, GPI-anchored; This protein recognizes C4b and C3b fragments that condense with cell-surface hydroxyl or amino groups when nascent C4b and C3b are locally generated during C4 and c3 activation. Interaction of daf with cell-associated C4b and C3b polypeptides interferes with their ability to catalyze the conversion of C2 and factor B to enzymatically active C2a…
10090.ENSMUSP00000030179	Cd72	-2.03268	0.0229533	B-cell differentiation antigen CD72; Plays a role in B-cell proliferation and differentiation
10090.ENSMUSP00000128022	Cdadc1	-2.24056	0.000962319	Cytidine and dCMP deaminase domain-containing protein 1; May play an important role in testicular development and spermatogenesis
10090.ENSMUSP00000067217	Cdc42ep3	-1.94832	0.00871942	Cdc42 effector protein 3; Probably involved in the organization of the actin cytoskeleton. May act downstream of CDC42 to induce actin filament assembly leading to cell shape changes. Induces pseudopodia formation in fibroblasts (By similarity)
10090.ENSMUSP00000070725	Cdc42se2	-2.02906	0.000186319	CDC42 small effector protein 2; Probably involved in the organization of the actin cytoskeleton by acting downstream of CDC42, inducing actin filament assembly. Alters CDC42-induced cell shape changes. In activated T-cells, may play a role in CDC42-mediated F-actin accumulation at the immunological synapse. May play a role in early contractile events in phagocytosis in macrophages (By similarity)
10090.ENSMUSP00000000312	Cdh1	-3.34396	0.000759511	Cadherin-1; Cadherins are calcium-dependent cell adhesion proteins. They preferentially interact with themselves in a homophilic manner in connecting cells; cadherins may thus contribute to the sorting of heterogeneous cell types. CDH1 is involved in mechanisms regulating cell-cell adhesions, mobility and proliferation of epithelial cells. Has a potent invasive suppressor role. It is a ligand for…
10090.ENSMUSP00000020099	Cdk1	-2.69427	0.0231576	Cyclin-dependent kinase 1; Plays a key role in the control of the eukaryotic cell cycle by modulating the centrosome cycle as well as mitotic onset; promotes G2-M transition, and regulates G1 progress and G1-S transition via association with multiple interphase cyclins. Required in higher cells for entry into S-phase and mitosis. Phosphorylates PARVA/actopaxin, APC, AMPH, APC, BARD1, Bcl- xL/BCL2…
10090.ENSMUSP00000040936	Cdk19	-2.22091	0.0302333	Cyclin-dependent kinase 19
10090.ENSMUSP00000030814	Cdk5	-1.66364	0.00720483	Cyclin-dependent-like kinase 5; Proline-directed serine/threonine-protein kinase essential for neuronal cell cycle arrest and differentiation and may be involved in apoptotic cell death in neuronal diseases by triggering abortive cell cycle re-entry. Interacts with D1 and D3- type G1 cyclins. Phosphorylates SRC, NOS3, VIM/vimentin, p35/CDK5R1, MEF2A, SIPA1L1, SH3GLB1, PXN, PAK1, MCAM/MUC18, SEPT5…
10090.ENSMUSP00000119891	Cdk5rap2	-2.35653	0.00796751	CDK5 regulatory subunit-associated protein 2; Potential regulator of CDK5 activity via its interaction with CDK5R1. Involved in regulation of mitotic spindle orientation (By similarity). Negative regulator of centriole disengagement (licensing) which maintains centriole engagement and cohesion. Involved in regulation of mitotic spindle orientation and brain development. Regulates centrosomal matu…
10090.ENSMUSP00000099441	Cdk5rap3	-1.8271	0.0018307	CDK5 regulatory subunit-associated protein 3; Probable tumor suppressor initially identified as a CDK5R1 interactor controlling cell proliferation. Negatively regulates NF-kappa-B-mediated gene transcription through the control of RELA phosphorylation. Also regulates mitotic G2/M transition checkpoint and mitotic G2 DNA damage checkpoint. Through its interaction with CDKN2A/ARF and MDM2 may induc…
10090.ENSMUSP00000095534	Cdkn2c	-3.33814	0.000901372	Cyclin-dependent kinase 4 inhibitor C; Interacts strongly with CDK6, weakly with CDK4. Inhibits cell growth and proliferation with a correlated dependence on endogenous retinoblastoma protein RB
10090.ENSMUSP00000083561	Cdkn2d	-2.10858	1.2e-05	Cyclin-dependent kinase 4 inhibitor D; Interacts strongly with CDK4 and CDK6 and inhibits them
10090.ENSMUSP00000074775	Cecr5	-2.22011	0.00446884	Haloacid dehalogenase-like hydrolase domain-containing 5; Cat eye syndrome chromosome region, candidate 5; Belongs to the HAD-like hydrolase superfamily
10090.ENSMUSP00000122831	Cenpa	-3.23301	4.23e-07	Histone H3-like centromeric protein A; Histone H3-like nucleosomal protein that is specifically found in centromeric nucleosomes. Replaces conventional H3 in the nucleosome core of centromeric chromatin at the inner plate of the kinetochore. The presence of CENPA subtly modifies the nucleosome structure and the way DNA is wrapped around the nucleosome and gives rise to protruding DNA ends that ar…
10090.ENSMUSP00000129738	Cenpf	-3.48285	0.0141716	Centromere protein F
10090.ENSMUSP00000114053	Cep164	-2.41267	0.00511434	Centrosomal protein of 164 kDa; Plays a role in microtubule organization and/or maintenance for the formation of primary cilia (PC), a microtubule-based structure that protrudes from the surface of epithelial cells. Plays a critical role in G2/M checkpoint and nuclear divisions. A key player in the DNA damage-activated ATR/ATM signaling cascade since it is required for the proper phosphorylation …
10090.ENSMUSP00000110822	Cep19	-3.42518	1.29e-06	Centrosomal protein of 19 kDa; Required for ciliation. Recruits the RABL2B GTPase to the ciliary base to initiate ciliation. After specifically capturing the activated GTP-bound RABL2B, the CEP19-RABL2B complex binds intraflagellar transport (IFT) complex B from the large pool pre-docked at the base of the cilium and thus triggers its entry into the cilia. Involved in the early steps in cilia for…
10090.ENSMUSP00000038203	Cerk	-4.20245	1.24e-06	Ceramide kinase; Catalyzes specifically the phosphorylation of ceramide to form ceramide 1-phosphate. Acts efficiently on natural and analog ceramides (C6, C8, C16 ceramides, and C8-dihydroceramide), to a lesser extent on C2-ceramide and C6-dihydroceramide, but not on other lipids, such as various sphingosines (By similarity)
10090.ENSMUSP00000008350	Cers4	-2.24321	0.00192117	Ceramide synthase 4; May be either a bona fide (dihydro)ceramide synthase or a modulator of its activity. When overexpressed in cells is involved in the production of sphingolipids containing different fatty acid donors (N-linked stearoyl- (C18) or arachidoyl- (C20) ceramides) in a fumonisin B1-independent manner
10090.ENSMUSP00000131899	Cfap74	-3.96026	0.00344729	Cilia- and flagella-associated protein 74; As part of the central apparatus of the cilium axoneme may play a role in cilium movement
10090.ENSMUSP00000002914	Chaf1a	-2.9052	0.0498738	Chromatin assembly factor 1 subunit A; Core component of the CAF-1 complex, a complex thought to mediate chromatin assembly in DNA replication and DNA repair. Assembles histone octamers onto replicating DNA in vitro. CAF-1 performs the first step of the nucleosome assembly process, bringing newly synthesized histones H3 and H4 to replicating DNA; histones H2A/H2B can bind to this chromatin precur…
10090.ENSMUSP00000023666	Chaf1b	-2.20856	0.00888675	Chromatin assembly factor 1 subunit B; Complex that is thought to mediate chromatin assembly in DNA replication and DNA repair. Assembles histone octamers onto replicating DNA in vitro. CAF-1 performs the first step of the nucleosome assembly process, bringing newly synthesized histones H3 and H4 to replicating DNA; histones H2A/H2B can bind to this chromatin precursor subsequent to DNA replicati…
10090.ENSMUSP00000066679	Chek2	-2.3131	0.00259977	Serine/threonine-protein kinase Chk2; Serine/threonine-protein kinase which is required for checkpoint-mediated cell cycle arrest, activation of DNA repair and apoptosis in response to the presence of DNA double-strand breaks. May also negatively regulate cell cycle progression during unperturbed cell cycles. Following activation, phosphorylates numerous effectors preferentially at the consensus …
10090.ENSMUSP00000052345	Chil5	-2.61023	0.0485869	Chitinase-like 5
10090.ENSMUSP00000023289	Chkb	-1.54076	0.0022138	Choline/ethanolamine kinase; Has a key role in phospholipid biosynthesis. Catalyzes the first step in phosphatidylethanolamine biosynthesis. Phosphorylates ethanolamine, and can also act on choline (in vitro). Has higher activity with ethanolamine. May not significantly contribute to in vivo phosphatidylcholine biosynthesis (By similarity); Belongs to the choline/ethanolamine kinase family
10090.ENSMUSP00000026607	Chm	-1.58104	0.00612521	Rab proteins geranylgeranyltransferase component A 1; Substrate-binding subunit of the Rab geranylgeranyltransferase (GGTase) complex. Binds unprenylated Rab proteins and presents the substrate peptide to the catalytic component B composed of RABGGTA and RABGGTB, and remains bound to it after the geranylgeranyl transfer reaction. The component A is thought to be regenerated by transferring its pr…
10090.ENSMUSP00000014221	Chp1	-1.67762	0.010844	Calcineurin B homologous protein 1; Calcium-binding protein involved in different processes such as regulation of vesicular trafficking, plasma membrane Na(+)/H(+) exchanger and gene transcription. Involved in the constitutive exocytic membrane traffic. Mediates the association between microtubules and membrane-bound organelles of the endoplasmic reticulum and Golgi apparatus and is also required…
10090.ENSMUSP00000041663	Chst12	-3.87174	0.000318307	Carbohydrate sulfotransferase 12; Catalyzes the transfer of sulfate to position 4 of the N-acetylgalactosamine (GalNAc) residue of chondroitin and desulfated dermatan sulfate. Chondroitin sulfate constitutes the predominant proteoglycan present in cartilage and is distributed on the surfaces of many cells and extracellular matrices. Activity toward partially desulfated dermatan sulfate is however…
10090.ENSMUSP00000049834	Cir1	-2.32693	6.74e-08	Corepressor interacting with RBPJ 1; Regulates transcription and acts as corepressor for RBPJ. Recruits RBPJ to the Sin3-histone deacetylase complex (HDAC). Required for RBPJ-mediated repression of transcription (By similarity). May modulate splice site selection during alternative splicing of pre-mRNAs
10090.ENSMUSP00000101004	Cirbp	-2.02253	0.0472254	Cold-inducible RNA-binding protein; Cold-inducible mRNA binding protein that plays a protective role in the genotoxic stress response by stabilizing transcripts of genes involved in cell survival. Promotes assembly of stress granules (SGs), when overexpressed. Seems to play an essential role in cold-induced suppression of cell proliferation. Acts as a translational repressor. Acts as a translatio…
10090.ENSMUSP00000041268	Cnbd2	-2.95103	0.0179058	Cyclic nucleotide-binding domain-containing protein 2; Essential for male fertility. Plays an important role in spermatogenesis and regulates sperm motility by controlling the development of the flagellar bending of sperm
10090.ENSMUSP00000084464	Cnga1	-5.77396	3.18e-09	cGMP-gated cation channel alpha-1; Visual signal transduction is mediated by a G-protein coupled cascade using cGMP as second messenger. This protein can be activated by cyclic GMP which leads to an opening of the cation channel and thereby causing a depolarization of rod photoreceptors
10090.ENSMUSP00000004784	Cnn2	-2.54514	3.09e-09	Calponin-2; Thin filament-associated protein that is implicated in the regulation and modulation of smooth muscle contraction. It is capable of binding to actin, calmodulin, troponin C and tropomyosin. The interaction of calponin with actin inhibits the actomyosin Mg-ATPase activity
10090.ENSMUSP00000099409	Cnp	-2.48343	0.000302737	2',3'-cyclic-nucleotide 3'-phosphodiesterase; May participate in RNA metabolism in the myelinating cell, CNP is the third most abundant protein in central nervous system myelin
10090.ENSMUSP00000050036	Cnrip1	-1.6027	0.000502078	CB1 cannabinoid receptor-interacting protein 1; Suppresses cannabinoid receptor CNR1-mediated tonic inhibition of voltage-gated calcium channels
10090.ENSMUSP00000090651	Cntrob	-1.61903	0.0404739	Centrobin; Required for centriole duplication. Inhibition of centriole duplication leading to defects in cytokinesis (By similarity)
10090.ENSMUSP00000099826	Col23a1	-2.27878	0.0496707	Collagen alpha-1(XXIII) chain; Collagen, type XXIII, alpha 1
10090.ENSMUSP00000069159	Commd5	-1.63871	0.000289101	COMM domain-containing protein 5; May modulate activity of cullin-RING E3 ubiquitin ligase (CRL) complexes. Negatively regulates cell proliferation. Negatively regulates cell cycle G2/M phase transition probably by transactivating p21/CDKN1A through the p53/TP53-independent signaling pathway. Involved in kidney proximal tubule morphogenesis. Down-regulates activation of NF-kappa-B
10090.ENSMUSP00000013693	Commd8	-1.69294	0.000675059	COMM domain-containing protein 8; May modulate activity of cullin-RING E3 ubiquitin ligase (CRL) complexes. May down-regulate activation of NF-kappa-B
10090.ENSMUSP00000034234	Coq9	-2.20132	0.00736967	Ubiquinone biosynthesis protein COQ9, mitochondrial; Lipid-binding protein involved in the biosynthesis of coenzyme Q, also named ubiquinone, an essential lipid-soluble electron transporter for aerobic cellular respiration. Binds a phospholipid of at least 10 carbons in each acyl group. May be required to present its bound-lipid to COQ7 (By similarity); Belongs to the COQ9 family
10090.ENSMUSP00000008893	Coro1b	-2.38566	1.02e-08	Coronin-1B; Regulates leading edge dynamics and cell motility in fibroblasts. May be involved in cytokinesis and signal transduction (By similarity)
10090.ENSMUSP00000041826	Coro2b	-3.85401	1.59e-05	Coronin-2B; May play a role in the reorganization of neuronal actin structure
10090.ENSMUSP00000034285	Cotl1	-1.75098	0.0219974	Coactosin-like protein; Binds to F-actin in a calcium-independent manner. Has no direct effect on actin depolymerization. Acts as a chaperone for ALOX5 (5LO), influencing both its stability and activity in leukotrienes synthesis (By similarity)
10090.ENSMUSP00000001921	Cpa3	-4.77423	1.46e-07	Carboxypeptidase A3, mast cell
10090.ENSMUSP00000030345	Cpt2	-2.15956	0.00782847	Carnitine O-palmitoyltransferase 2, mitochondrial; Carnitine palmitoyltransferase 2; Belongs to the carnitine/choline acetyltransferase family
10090.ENSMUSP00000028207	Crat	-2.96616	3.31e-05	Carnitine O-acetyltransferase; Carnitine acetylase is specific for short chain fatty acids. Carnitine acetylase seems to affect the flux through the pyruvate dehydrogenase complex. It may be involved as well in the transport of acetyl-CoA into mitochondria; Belongs to the carnitine/choline acetyltransferase family
10090.ENSMUSP00000094902	Crb3	-2.25466	0.0431199	Protein crumbs homolog 3; Involved in the establishment of cell polarity in mammalian epithelial cells. Regulates the morphogenesis of tight junctions (By similarity)
10090.ENSMUSP00000108865	Crbn	-1.98854	0.0197549	Protein cereblon; Substrate recognition component of a DCX (DDB1-CUL4-X- box) E3 protein ligase complex that mediates the ubiquitination and subsequent proteasomal degradation of target proteins, such as MEIS2. Normal degradation of key regulatory proteins is required for normal limb outgrowth and expression of the fibroblast growth factor FGF8 (By similarity). May play a role in memory and learn…
10090.ENSMUSP00000100008	Creb3	-2.12889	0.000211228	Cyclic AMP-responsive element-binding protein 3; Endoplasmic reticulum (ER)-bound transcription factor that plays a role in the unfolded protein response (UPR). Involved in cell proliferation and migration, tumor suppression and inflammatory gene expression. Plays a role in the unfolded protein response (UPR). Acts as a positive regulator of LKN-1/CCL15- induced chemotaxis signaling of leukocyte …
10090.ENSMUSP00000031286	Crybb1	-2.9889	0.0499461	Beta-crystallin B1; Crystallins are the dominant structural components of the vertebrate eye lens
10090.ENSMUSP00000006103	Ctns	-3.99783	7.73e-05	Cystinosin; Cystine/H(+) symporter thought to transport cystine out of lysosomes. Plays an important role in melanin synthesis, possibly by preventing melanosome acidification and subsequent degradation of tyrosinase TYR
10090.ENSMUSP00000033727	Ctps2	-2.26189	0.000117558	CTP synthase 2; Catalyzes the ATP-dependent amination of UTP to CTP with either L-glutamine or ammonia as the source of nitrogen. Constitutes the rate-limiting enzyme in the synthesis of cytosine nucleotides (By similarity)
10090.ENSMUSP00000099382	Ctsa	-2.01385	0.000170447	Lysosomal protective protein; Protective protein appears to be essential for both the activity of beta-galactosidase and neuraminidase, it associates with these enzymes and exerts a protective function necessary for their stability and activity. This protein is also a carboxypeptidase and can deamidate tachykinins
10090.ENSMUSP00000029649	Ctso	-2.73249	2.44e-06	Cathepsin O; Proteolytic enzyme possibly involved in normal cellular protein degradation and turnover
10090.ENSMUSP00000052444	Cxcr3	-2.55944	3.31e-08	C-X-C chemokine receptor type 3; Receptor for the C-X-C chemokine CXCL9, CXCL10 and CXCL11 and mediates the proliferation, survival and angiogenic activity of mesangial cells through a heterotrimeric G-protein signaling pathway. Probably promotes cell chemotaxis response (By similarity). Binds to CCL21
10090.ENSMUSP00000053489	Cxcr4	-2.84142	2.86e-05	C-X-C chemokine receptor type 4; Binds bacterial lipopolysaccharide (LPS) et mediates LPS-induced inflammatory response, including TNF secretion by monocytes (By similarity). Receptor for the C-X-C chemokine CXCL12/SDF-1 that transduces a signal by increasing intracellular calcium ion levels and enhancing MAPK1/MAPK3 activation. Acts as a receptor for extracellular ubiquitin; leading to enhanced …
10090.ENSMUSP00000080043	Cyhr1	-2.12787	3.18e-06	Cysteine and histidine rich 1; Belongs to the CYHR1 family
10090.ENSMUSP00000092966	Cyp4v3	-2.32388	0.0195125	Cytochrome P450 4V2; Omega-hydroxylase that oxidizes medium-chain saturated fatty acids and polyunsaturated omega-3 fatty acids, and which plays a role in fatty acid and steroid metabolism in the eye. Catalyzes the omega-hydroxylation of medium-chain saturated fatty acids such as laurate, myristate and palmitate in an NADPH- dependent pathway. The substrate specificity is higher for myristate > l…
10090.ENSMUSP00000119049	D3Ertd751e	-1.60074	0.0284164	UPF0462 protein C4orf33 homolog; DNA segment, Chr 3, ERATO Doi 751, expressed
10090.ENSMUSP00000019183	Dalrd3	-2.29678	0.00412682	DALR anticodon-binding domain-containing protein 3; DALR anticodon binding domain containing 3
10090.ENSMUSP00000070057	Dand5	-1.53944	0.047403	DAN domain family member 5; Seems to play a role in the correct specification of the left-right axis. May antagonize NODAL and BMP4 signaling. Cystine knot-containing proteins play important roles during development, organogenesis, and tissue growth and differentiation; Belongs to the DAN family
10090.ENSMUSP00000028369	Dapl1	-1.62054	0.011633	Death-associated protein-like 1; May play a role in the early stages of epithelial differentiation or in apoptosis
10090.ENSMUSP00000000356	Dazap2	-1.56204	0.00903503	DAZ associated protein 2
10090.ENSMUSP00000031311	Dck	-3.11721	0.000341439	Deoxycytidine kinase; Required for the phosphorylation of the deoxyribonucleosides deoxycytidine (dC), deoxyguanosine (dG) and deoxyadenosine (dA)
10090.ENSMUSP00000108397	Dcp1b	-1.99838	0.0398582	mRNA-decapping enzyme 1B; May play a role in the degradation of mRNAs, both in normal mRNA turnover and in nonsense-mediated mRNA decay. May remove the 7-methyl guanine cap structure from mRNA molecules, yielding a 5'-phosphorylated mRNA fragment and 7m-GDP (By similarity); Belongs to the DCP1 family
10090.ENSMUSP00000028696	Ddb2	-2.15955	0.0337282	DNA damage-binding protein 2; Required for DNA repair. Binds to DDB1 to form the UV- damaged DNA-binding protein complex (the UV-DDB complex). The UV- DDB complex may recognize UV-induced DNA damage and recruit proteins of the nucleotide excision repair pathway (the NER pathway) to initiate DNA repair. The UV-DDB complex preferentially binds to cyclobutane pyrimidine dimers (CPD), 6-4 photoproduc…
10090.ENSMUSP00000029877	Decr1	-1.59791	0.0255796	2,4-dienoyl-CoA reductase, mitochondrial; Auxiliary enzyme of beta-oxidation. It participates in the metabolism of unsaturated fatty enoyl-CoA esters having double bonds in both even- and odd-numbered positions. Catalyzes the NADP-dependent reduction of 2,4-dienoyl-CoA to yield trans-3- enoyl-CoA (By similarity); Belongs to the short-chain dehydrogenases/reductases (SDR) family. 2,4-dienoyl-CoA r…
10090.ENSMUSP00000099848	Dennd1a	-1.79864	0.046576	DENN domain-containing protein 1A; Guanine nucleotide exchange factor (GEF) regulating clathrin-mediated endocytosis through RAB35 activation. Promotes the exchange of GDP to GTP, converting inactive GDP-bound RAB35 into its active GTP-bound form. Regulates clathrin-mediated endocytosis of synaptic vesicles and mediates exit from early endosomes. Binds phosphatidylinositol-phosphates (PtdInsPs), …
10090.ENSMUSP00000011623	Dennd1c	-1.74741	0.00346738	DENN domain-containing protein 1C; Guanine nucleotide exchange factor (GEF) which may activate RAB8A, RAB13 and RAB35. Promotes the exchange of GDP to GTP, converting inactive GDP-bound Rab proteins into their active GTP-bound form
10090.ENSMUSP00000080685	Dennd4c	-2.04647	1.4e-07	DENN domain-containing protein 4C; Guanine nucleotide exchange factor (GEF) activating RAB10. Promotes the exchange of GDP to GTP, converting inactive GDP-bound RAB10 into its active GTP-bound form. Thereby, stimulates SLC2A4/GLUT4 glucose transporter-enriched vesicles delivery to the plasma membrane in response to insulin
10090.ENSMUSP00000094167	Deptor	-3.36431	0.0241032	DEP domain-containing mTOR-interacting protein; Negative regulator of the mTORC1 and mTORC2 signaling pathways. Inhibits the kinase activity of both complexes (By similarity)
10090.ENSMUSP00000026414	Dgka	-2.09443	2.52e-07	Diacylglycerol kinase alpha; Upon cell stimulation converts the second messenger diacylglycerol into phosphatidate, initiating the resynthesis of phosphatidylinositols and attenuating protein kinase C activity
10090.ENSMUSP00000014698	Dguok	-2.55735	3.85e-09	Deoxyguanosine kinase, mitochondrial; Phosphorylates deoxyguanosine and deoxyadenosine in the mitochondrial matrix, with the highest efficiency for deoxyguanosine. In non-replicating cells, where cytosolic dNTP synthesis is down-regulated, mtDNA synthesis depends solely on DGUOK and TK2. Phosphorylates certain nucleoside analogs. Widely used as target of antiviral and chemotherapeutic agents
10090.ENSMUSP00000002403	Dhrs1	-1.84537	7.78e-05	Dehydrogenase/reductase (SDR family) member 1; Belongs to the short-chain dehydrogenases/reductases (SDR) family
10090.ENSMUSP00000021512	Dhrs7	-2.24541	4.54e-07	Dehydrogenase/reductase (SDR family) member 7; Belongs to the short-chain dehydrogenases/reductases (SDR) family
10090.ENSMUSP00000018569	Dhx40	-1.5618	0.00600755	Probable ATP-dependent RNA helicase DHX40; Probable ATP-dependent RNA helicase
10090.ENSMUSP00000083742	Dhx57	-1.90476	0.0130368	Putative ATP-dependent RNA helicase DHX57; Probable ATP-binding RNA helicase
10090.ENSMUSP00000034566	Dixdc1	-3.8788	0.00588568	Dixin; Positive effector of the Wnt signaling pathway; activates WNT3A signaling via DVL2. Regulates JNK activation by AXIN1 and DVL2; Belongs to the DIXDC1 family
10090.ENSMUSP00000033057	Dkkl1	-2.58423	4.76e-06	Dickkopf-like protein 1; Involved in fertilization by facilitating sperm penetration of the zona pellucida. May promotes spermatocyte apoptosis, thereby limiting sperm production. In adults, may reduces testosterone synthesis in Leydig cells. Is not essential either for development or fertility
10090.ENSMUSP00000018700	Dlg4	-3.08847	0.012675	Disks large homolog 4; Interacts with the cytoplasmic tail of NMDA receptor subunits and shaker-type potassium channels. Required for synaptic plasticity associated with NMDA receptor signaling. Overexpression or depletion of DLG4 changes the ratio of excitatory to inhibitory synapses in hippocampal neurons. May reduce the amplitude of ASIC3 acid-evoked currents by retaining the channel intracell…
10090.ENSMUSP00000057488	Dmrta1	-3.60922	5.47e-09	Doublesex and mab-3 related transcription factor like family A1; Belongs to the DMRT family
10090.ENSMUSP00000022345	Dnajc9	-2.16738	0.0105519	DnaJ homolog subfamily C member 9; May play a role as co-chaperone of the Hsp70 family proteins HSPA1A, HSPA1B and HSPA8
10090.ENSMUSP00000121261	Dnhd1	-2.95495	0.00309945	Dynein heavy chain domain 1
10090.ENSMUSP00000026209	Dnmbp	-3.32304	0.0203673	Dynamin-binding protein; Scaffold protein that links dynamin with actin- regulating proteins. May play a role in membrane trafficking between the cell surface and the Golgi
10090.ENSMUSP00000040229	Dtx4	-3.76252	0.000497526	E3 ubiquitin-protein ligase DTX4; Functions as a ubiquitin ligase protein in vivo, mediating 'Lys48'-linked polyubiquitination and promoting degradation of TBK1, targeting to TBK1 requires interaction with NLRP4 (By similarity). Regulator of Notch signaling, a signaling pathway involved in cell-cell communications that regulates a broad spectrum of cell-fate determinations
10090.ENSMUSP00000027826	Dusp23	-4.31261	4.52e-05	Dual specificity protein phosphatase 23; Protein phosphatase that mediates dephosphorylation of proteins phosphorylated on Tyr and Ser/Thr residues. In vitro, it can dephosphorylate p44-ERK1 (MAPK3) but not p54 SAPK-beta (MAPK10) in vitro. Able to enhance activation of JNK and p38 (MAPK14)
10090.ENSMUSP00000090644	Dynlt1c	-3.79017	0.000866612	Dynein light chain Tctex-type 1C; Acts as one of several non-catalytic accessory components of the cytoplasmic dynein 1 complex that are thought to be involved in linking dynein to cargos and to adapter proteins that regulate dynein function. Cytoplasmic dynein 1 acts as a motor for the intracellular retrograde motility of vesicles and organelles along microtubules. Binds to transport cargos and …
10090.ENSMUSP00000033519	Dynlt3	-2.28032	0.000875468	Dynein light chain Tctex-type 3; Acts as one of several non-catalytic accessory components of the cytoplasmic dynein 1 complex that are thought to be involved in linking dynein to cargos and to adapter proteins that regulate dynein function. Cytoplasmic dynein 1 acts as a motor for the intracellular retrograde motility of vesicles and organelles along microtubules. Probably binds BUB3 as part of …
10090.ENSMUSP00000066092	Ech1	-1.73543	0.000323554	Delta(3,5)-Delta(2,4)-dienoyl-CoA isomerase, mitochondrial; Isomerization of 3-trans,5-cis-dienoyl-CoA to 2-trans,4- trans-dienoyl-CoA; Belongs to the enoyl-CoA hydratase/isomerase family
10090.ENSMUSP00000131735	Eci2	-2.01974	0.000202587	Enoyl-CoA delta isomerase 2, mitochondrial; Able to isomerize both 3-cis and 3-trans double bonds into the 2-trans form in a range of enoyl-CoA species. Has a preference for 3-trans substrates (By similarity)
10090.ENSMUSP00000032151	Eif4e3	-2.97529	0.00512776	Eukaryotic translation initiation factor 4E type 3; Recognizes and binds the 7-methylguanosine-containing mRNA cap during an early step in the initiation of protein synthesis. May act as an inhibitor of EIF4E1 activity
10090.ENSMUSP00000022207	Elovl7	-1.94559	0.0205134	Elongation of very long chain fatty acids protein 7; Catalyzes the first and rate-limiting reaction of the four that constitute the long-chain fatty acids elongation cycle. This endoplasmic reticulum-bound enzymatic process, allows the addition of 2 carbons to the chain of long- and very long-chain fatty acids/VLCFAs per cycle. Condensing enzyme with higher activity toward C18 acyl-CoAs, especial…
10090.ENSMUSP00000022828	Emc9	-3.99085	0.000161153	ER membrane protein complex subunit 9; Belongs to the EMC8/EMC9 family
10090.ENSMUSP00000101036	1810043G02Rik	-2.36589	0.00365124	Protein C21orf2 homolog; Plays a role in cilia formation and/or maintenance. Plays a role in the regulation of cell morphology and cytoskeletal organization (By similarity). Involved in DNA damage repair (By similarity)
10090.ENSMUSP00000022591	Epsti1	-2.01618	1.87e-12	Epithelial stromal interaction 1 (breast)
10090.ENSMUSP00000064465	Espl1	-3.35087	0.0194881	Separin; Caspase-like protease, which plays a central role in the chromosome segregation by cleaving the SCC1/RAD21 subunit of the cohesin complex at the onset of anaphase. During most of the cell cycle, it is inactivated by different mechanisms (By similarity)
10090.ENSMUSP00000076433	Ethe1	-2.47332	0.0104387	Persulfide dioxygenase ETHE1, mitochondrial; First described as a protein that can shuttle between the nucleus and the cytoplasm and suppress p53-induced apoptosis by sequestering the transcription factor RELA/NFKB3 in the cytoplasm and preventing its accumulation in the nucleus (By similarity). Sulfur dioxygenase that plays an essential role in hydrogen sulfide catabolism in the mitochondrial ma…
10090.ENSMUSP00000054426	F2rl3	-4.1958	1.98e-07	Proteinase-activated receptor 4; Receptor for activated thrombin or trypsin coupled to G proteins that stimulate phosphoinositide hydrolysis. May play a role in platelets activation; Belongs to the G-protein coupled receptor 1 family
10090.ENSMUSP00000021207	Fam101b	-1.86305	0.00504333	Refilin-B; Involved in the regulation of the perinuclear actin network and nuclear shape through interaction with filamins. Plays an essential role in the formation of cartilaginous skeletal elements; Belongs to the Refilin family
10090.ENSMUSP00000031080	Fam114a1	-3.47661	0.010988	Protein Noxp20; May play a role in neuronal cell development; Belongs to the FAM114 family
10090.ENSMUSP00000023069	Fam118a	-2.27331	0.0029038	Protein FAM118A; Family with sequence similarity 118, member A; Belongs to the FAM118 family
10090.ENSMUSP00000087985	Fam149b	-2.75446	8.86e-06	Protein FAM149B1; Family with sequence similarity 149, member B
10090.ENSMUSP00000039261	Fam189b	-2.67855	4.13e-11	Protein FAM189B; Family with sequence similarity 189, member B; Belongs to the FAM189 family
10090.ENSMUSP00000021957	Fam193b	-1.97007	0.0165666	Protein FAM193B; Family with sequence similarity 193, member B; Belongs to the FAM193 family
10090.ENSMUSP00000080442	Fam214a	-2.15091	0.0362696	Protein FAM214A; Family with sequence similarity 214, member A
10090.ENSMUSP00000031419	Fam216a	-3.18994	0.00689601	Protein FAM216A; Family with sequence similarity 216, member A; Belongs to the FAM216 family
10090.ENSMUSP00000065613	Fam49a	-1.99987	9.11e-09	Protein FAM49A; Family with sequence similarity 49, member A; Belongs to the FAM49 family
10090.ENSMUSP00000102805	Fam63a	-1.9681	0.0357301	Ubiquitin carboxyl-terminal hydrolase MINDY-1; Hydrolase that can specifically remove 'Lys-48'-linked conjugated ubiquitin from proteins. Has exodeubiquitinase activity and has a preference for long polyubiquitin chains. May play a regulatory role at the level of protein turnover
10090.ENSMUSP00000106013	Fam65b	-2.43784	1.47e-13	Rho family-interacting cell polarization regulator 2; Acts as an inhibitor of the small GTPase RHOA and plays several roles in the regulation of myoblast and hair cell differentiation, lymphocyte T proliferation and neutrophil polarization. Plays a role in fetal mononuclear myoblast differentiation by promoting filopodia and myotube formation. Maintains naive T lymphocytes in a quiescent state an…
10090.ENSMUSP00000031198	Fam69a	-1.5372	0.0144861	Protein FAM69A; Family with sequence similarity 69, member A
10090.ENSMUSP00000052826	Fam78a	-2.15986	7.9e-05	Protein FAM78A; Family with sequence similarity 78, member A; Belongs to the FAM78 family
10090.ENSMUSP00000021857	Fars2	-1.56616	0.000415481	Phenylalanine--tRNA ligase, mitochondrial; Is responsible for the charging of tRNA(Phe) with phenylalanine in mitochondrial translation. To a lesser extent, also catalyzes direct attachment of m-Tyr (an oxidized version of Phe) to tRNA(Phe), thereby opening the way for delivery of the misacylated tRNA to the ribosome and incorporation of ROS-damaged amino acid into proteins (By similarity); Belon…
10090.ENSMUSP00000042219	Fbxl4	-2.10386	0.0400399	F-box and leucine-rich repeat protein 4
10090.ENSMUSP00000038638	Fbxl8	-2.80307	0.0264215	F-box/LRR-repeat protein 8; Substrate-recognition component of the SCF (SKP1-CUL1-F- box protein)-type E3 ubiquitin ligase complex
10090.ENSMUSP00000028603	Fbxo3	-1.70655	0.00418818	F-box only protein 3; Substrate recognition component of the SCF (SKP1-CUL1-F- box protein)-type E3 ubiquitin ligase complex. Mediates the ubiquitination of HIPK2 and probably that of EP300, leading to rapid degradation by the proteasome. In the presence of PML, HIPK2 ubiquitination still occurs, but degradation is prevented. PML, HIPK2 and FBXO3 may act synergically to activate p53/TP53- depende…
10090.ENSMUSP00000019907	Fbxo5	-2.40518	0.0400987	F-box only protein 5; Regulates progression through early mitosis by inhibiting the anaphase promoting complex/cyclosome (APC). Binds to the APC activators CDC20 and FZR1/CDH1 to prevent APC activation. Can also bind directly to the APC to inhibit substrate-binding
10090.ENSMUSP00000037544	Fbxo8	-2.36137	1.3e-05	F-box only protein 8; May promote guanine-nucleotide exchange on an ARF. Promotes the activation of ARF through replacement of GDP with GTP (Potential)
10090.ENSMUSP00000003512	Fcgrt	-2.91139	0.00694791	IgG receptor FcRn large subunit p51; Binds to the Fc region of monomeric immunoglobulins gamma. Mediates the selective uptake of IgG from milk and helps newborn animals to acquire passive immunity. IgG in the milk is bound at the apical surface of the intestinal epithelium. The resultant FcRn-IgG complexes are transcytosed across the intestinal epithelium and IgG is released from FcRn into blood …
10090.ENSMUSP00000068987	Fez2	-2.11455	0.0217683	Fasciculation and elongation protein zeta-2; Involved in axonal outgrowth and fasciculation
10090.ENSMUSP00000078216	Fggy	-3.05485	0.0293975	FGGY carbohydrate kinase domain containing
10090.ENSMUSP00000002809	Fkbp7	-4.19026	0.00038505	Peptidyl-prolyl cis-trans isomerase FKBP7; PPIases accelerate the folding of proteins during protein synthesis
10090.ENSMUSP00000031536	Ftsj2	-1.85782	0.0305362	rRNA methyltransferase 2, mitochondrial; S-adenosyl-L-methionine-dependent 2'-O-ribose methyltransferase that catalyzes the formation of 2'-O- methyluridine at position 1369 (Um1369) in the 16S mitochondrial large subunit ribosomal RNA (mtLSU rRNA), a universally conserved modification in the peptidyl transferase domain of the mtLSU rRNA
10090.ENSMUSP00000030434	Fuca1	-1.85892	0.0366678	Tissue alpha-L-fucosidase; Alpha-L-fucosidase is responsible for hydrolyzing the alpha-1,6-linked fucose joined to the reducing-end N- acetylglucosamine of the carbohydrate moieties of glycoproteins; Belongs to the glycosyl hydrolase 29 family
10090.ENSMUSP00000113499	Fuca2	-2.96227	1.56e-21	Plasma alpha-L-fucosidase; Alpha-L-fucosidase is responsible for hydrolyzing the alpha-1,6-linked fucose joined to the reducing-end N- acetylglucosamine of the carbohydrate moieties of glycoproteins; Belongs to the glycosyl hydrolase 29 family
10090.ENSMUSP00000026016	Fundc1	-1.52556	0.0222265	FUN14 domain-containing protein 1; Acts as an activator of hypoxia-induced mitophagy, an important mechanism for mitochondrial quality control; Belongs to the FUN14 family
10090.ENSMUSP00000087947	Fyb	-1.74879	0.00456963	FYN-binding protein 1; May play a role in linking T-cell signaling to remodeling of the actin cytoskeleton (By similarity). Acts as an adapter protein of the FYN and LCP2 signaling cascades in T-cells. Modulates the expression of interleukin-2 (IL-2). Involved in platelet activation. Prevents the degradation of SKAP1 and SKAP2
10090.ENSMUSP00000009777	G0s2	-6.28813	3.17e-14	G0/G1 switch protein 2; Promotes apoptosis by binding to BCL2, hence preventing the formation of protective BCL2-BAX heterodimers
10090.ENSMUSP00000041951	Gab3	-3.20538	0.00234422	Growth factor receptor bound protein 2-associated protein 3
10090.ENSMUSP00000028636	Galk2	-1.55253	0.0160401	N-acetylgalactosamine kinase; Acts on GalNAc. Also acts as a galactokinase when galactose is present at high concentrations (By similarity)
10090.ENSMUSP00000038633	Galnt9	-3.7188	0.0106438	UDP-N-acetyl-alpha-D-galactosamine:polypeptide N-acetylgalactosaminyltransferase 9
10090.ENSMUSP00000020699	Gatsl3	-2.21605	0.0278583	Cytosolic arginine sensor for mTORC1 subunit 1; Functions as an intracellular arginine sensor within the amino acid-sensing branch of the TORC1 signaling pathway. As a homodimer or a heterodimer with CASTOR2, binds and inhibits the GATOR subcomplex GATOR2 and thereby mTORC1. Binding of arginine to CASTOR1 allosterically disrupts the interaction of CASTOR1- containing dimers with GATOR2 which can …
10090.ENSMUSP00000029459	Gdap2	-2.51601	0.000366347	Ganglioside-induced differentiation-associated-protein 2; Belongs to the GDAP2 family
10090.ENSMUSP00000059371	Gimap6	-1.54374	0.00029697	GTPase, IMAP family member 6
10090.ENSMUSP00000057143	Gimap7	-2.16555	2.26e-07	GTPase, IMAP family member 7
10090.ENSMUSP00000034094	Gins3	-2.11346	0.00371231	DNA replication complex GINS protein PSF3; The GINS complex plays an essential role in the initiation of DNA replication, and progression of DNA replication forks. GINS complex seems to bind preferentially to single- stranded DNA (By similarity)
10090.ENSMUSP00000030202	Glipr2	-2.14277	1.94e-11	Golgi-associated plant pathogenesis-related protein 1; GLI pathogenesis-related 2; Belongs to the CRISP family
10090.ENSMUSP00000135398	Glmp	-2.38078	4.98e-05	Glycosylated lysosomal membrane protein; RIKEN cDNA 0610031J06 gene
10090.ENSMUSP00000022082	Glrx	-2.0031	0.000438505	Glutaredoxin-1; Has a glutathione-disulfide oxidoreductase activity in the presence of NADPH and glutathione reductase. Reduces low molecular weight disulfides and proteins
10090.ENSMUSP00000092302	Gm12942	-2.15881	0.0395454	Transmembrane protein 35B; Predicted gene 12942
10090.ENSMUSP00000108086	Gm14446	-2.97835	0.0143942	Interferon-induced protein with tetratricpeptide repeats 1B-like 1; Predicted gene 14446
10090.ENSMUSP00000123472	Gm14597	-3.04517	0.0036532	Predicted gene 14597
10090.ENSMUSP00000124993	Gm16039	-3.47555	0.0100541	UMAP1-MVP12-associated (UMA) domain-containing 1; Predicted gene 16039
10090.ENSMUSP00000103642	Gm20939	-2.33797	0.0261358	Predicted gene, 20939
10090.ENSMUSP00000128569	Gm21975	-3.45974	2.17e-09	Predicted gene 21975
10090.ENSMUSP00000000608	Gm2a	-2.40571	0.000519663	Ganglioside GM2 activator; Binds gangliosides and stimulates ganglioside GM2 degradation. It stimulates only the breakdown of ganglioside GM2 and glycolipid GA2 by beta-hexosaminidase A. It extracts single GM2 molecules from membranes and presents them in soluble form to beta-hexosaminidase A for cleavage of N-acetyl-D-galactosamine and conversion to GM3. The large binding pocket can accommodate …
10090.ENSMUSP00000131819	Gm4924	-4.55466	0.000259012	Predicted gene 4924
10090.ENSMUSP00000025402	Gnal	-1.63085	0.0222536	Guanine nucleotide-binding protein G(olf) subunit alpha; Guanine nucleotide-binding proteins (G proteins) are involved as modulators or transducers in various transmembrane signaling systems. G(olf) alpha mediates signal transduction within the olfactory neuroepithelium and the basal ganglia. May be involved in some aspect of visual transduction, and in mediating the effect of one or more hormone…
10090.ENSMUSP00000069081	Gnpda1	-2.80896	3.2e-05	Glucosamine-6-phosphate isomerase 1; Seems to trigger calcium oscillations in mammalian eggs. These oscillations serve as the essential trigger for egg activation and early development of the embryo (By similarity)
10090.ENSMUSP00000093410	Golm1	-2.02091	0.00247857	Golgi membrane protein 1; Unknown. Cellular response protein to viral infection (By similarity)
10090.ENSMUSP00000134799	Golph3l	-2.37901	0.00650698	Golgi phosphoprotein 3-like; Phosphatidylinositol-4-phosphate-binding protein that may antagonize the action of GOLPH3 which is required for the process of vesicle budding at the Golgi and anterograde transport to the plasma membrane
10090.ENSMUSP00000023221	Gpaa1	-1.85556	0.0146992	Glycosylphosphatidylinositol anchor attachment 1 protein; Essential for GPI-anchoring of precursor proteins but not for GPI synthesis. Acts before or during formation of the carbonyl intermediate
10090.ENSMUSP00000065009	Gpatch2	-1.68126	0.047634	G patch domain-containing protein 2; Enhances the ATPase activity of DHX15 in vitro
10090.ENSMUSP00000117509	Gpd1l	-1.63408	0.00436527	Glycerol-3-phosphate dehydrogenase 1-like protein; Plays a role in regulating cardiac sodium current; decreased enzymatic activity with resulting increased levels of glycerol 3-phosphate activating the DPD1L-dependent SCN5A phosphorylation pathway, may ultimately lead to decreased sodium current; cardiac sodium current may also be reduced due to alterations of NAD(H) balance induced by DPD1L
10090.ENSMUSP00000086731	Gpr15	-3.37417	0.0166809	G-protein coupled receptor 15; Probable chemokine receptor
10090.ENSMUSP00000136426	Gpr15l	-2.18968	3.63e-05	Protein GPR15L; Chemotactic factor that mediates lymphocytes recruitement to epithelia through binding and activation of the G- protein coupled receptor GPR15. May be a tumor suppressor; together with SUSD2 has a growth inhibitory effect on colon cancer cells which includes G1 cell cycle arrest (By similarity)
10090.ENSMUSP00000103893	Gpr160	-2.88754	0.0292582	Probable G-protein coupled receptor 160; Orphan receptor
10090.ENSMUSP00000051805	Gprin3	-2.88275	0.00959842	G protein-regulated inducer of neurite outgrowth 3; May be involved in neurite outgrowth
10090.ENSMUSP00000054072	Gps2	-1.65041	0.00918513	G protein pathway suppressor 2; Suppresses G-protein- and mitogen-activated protein kinase-mediated signal transduction (By similarity). May act as a regulator of adipogenisis
10090.ENSMUSP00000045911	Gpsm3	-1.83744	0.000226957	G-protein-signaling modulator 3; Interacts with subunit of G(i) alpha proteins and regulates the activation of G(i) alpha proteins
10090.ENSMUSP00000068453	Gramd3	-2.19984	6.21e-10	GRAM domain-containing protein 2B; GRAM domain containing 3
10090.ENSMUSP00000047218	Grhpr	-2.32297	0.0193836	Glyoxylate reductase/hydroxypyruvate reductase; Enzyme with hydroxy-pyruvate reductase, glyoxylate reductase and D-glycerate dehydrogenase enzymatic activities. Reduces hydroxypyruvate to D-glycerate, glyoxylate to glycolate oxidizes D-glycerate to hydroxypyruvate (By similarity); Belongs to the D-isomer specific 2-hydroxyacid dehydrogenase family
10090.ENSMUSP00000046340	Grn	-3.43485	2.51e-05	Granulins; Granulins have possible cytokine-like activity. They may play a role in inflammation, wound repair, and tissue remodeling. Acts as an autocrine growth factor for PC cells
10090.ENSMUSP00000043679	Gsap	-2.05097	0.000502078	Gamma-secretase-activating protein; Regulator of gamma-secretase activity, which specifically activates the production of amyloid-beta protein (amyloid-beta protein 40 and amyloid-beta protein 42), without affecting the cleavage of other gamma-secretase targets such has Notch. The gamma-secretase complex is an endoprotease complex that catalyzes the intramembrane cleavage of integral membrane pro…
10090.ENSMUSP00000049625	Gtf2i	-2.19502	6.35e-06	General transcription factor II-I; Interacts with the basal transcription machinery by coordinating the formation of a multiprotein complex at the C-FOS promoter, and linking specific signal responsive activator complexes. Promotes the formation of stable high-order complexes of SRF and PHOX1 and interacts cooperatively with PHOX1 to promote serum-inducible transcription of a reporter gene derive…
10090.ENSMUSP00000114019	Gyg	-2.04901	0.00871942	Glycogenin-1; Self-glucosylates, via an inter-subunit mechanism, to form an oligosaccharide primer that serves as substrate for glycogen synthase; Belongs to the glycosyltransferase 8 family. Glycogenin subfamily
10090.ENSMUSP00000044512	Gzmk	-3.61094	2.38e-17	Granzyme K
10090.ENSMUSP00000020549	Gzmm	-1.611	0.00879023	Granzyme M (lymphocyte met-ase 1); Belongs to the peptidase S1 family
10090.ENSMUSP00000035687	H2-M3	-1.78703	0.00893948	Histocompatibility 2, M region locus 3; Belongs to the MHC class I family
10090.ENSMUSP00000099736	H2-T3	-2.51835	0.0398354	H-2 class I histocompatibility antigen, TLA(B) alpha chain; Involved in the presentation of foreign antigens to the immune system; Belongs to the MHC class I family
10090.ENSMUSP00000000687	Haao	-2.72673	0.00313096	3-hydroxyanthranilate 3,4-dioxygenase; Catalyzes the oxidative ring opening of 3- hydroxyanthranilate to 2-amino-3-carboxymuconate semialdehyde, which spontaneously cyclizes to quinolinate; Belongs to the 3-HAO family
10090.ENSMUSP00000022437	Hacl1	-3.3075	0.0203591	2-hydroxyacyl-CoA lyase 1; Catalyzes a carbon-carbon cleavage reaction; cleaves a 2-hydroxy-3-methylacyl-CoA into formyl-CoA and a 2-methyl-branched fatty aldehyde
10090.ENSMUSP00000029610	Hadh	-2.47121	1.27e-07	Hydroxyacyl-coenzyme A dehydrogenase, mitochondrial; Plays an essential role in the mitochondrial beta- oxidation of short chain fatty acids. Exerts it highest activity toward 3-hydroxybutyryl-CoA; Belongs to the 3-hydroxyacyl-CoA dehydrogenase family
10090.ENSMUSP00000110434	Hadhb	-2.08688	0.000152951	Trifunctional enzyme subunit beta, mitochondrial; hydroxyacyl-Coenzyme A dehydrogenase/3-ketoacyl-Coenzyme A thiolase/enoyl-Coenzyme A hydratase (trifunctional protein), beta subunit
10090.ENSMUSP00000131158	Hbp1	-2.99238	3.82e-10	HMG box-containing protein 1; Transcriptional repressor that binds to the promoter region of target genes. Plays a role in the regulation of the cell cycle and of the Wnt pathway. Binds preferentially to the sequence 5'-TTCATTCATTCA-3'. Binding to the H1F0 promoter is enhanced by interaction with RB1. Disrupts the interaction between DNA and TCF4 (By similarity)
10090.ENSMUSP00000102770	Hdac5	-5.09811	3.3e-06	Histone deacetylase 5; Responsible for the deacetylation of lysine residues on the N-terminal part of the core histones (H2A, H2B, H3 and H4). Histone deacetylation gives a tag for epigenetic repression and plays an important role in transcriptional regulation, cell cycle progression and developmental events. Histone deacetylases act via the formation of large multiprotein complexes. Involved in …
10090.ENSMUSP00000019069	Heatr9	-4.35633	4.43e-05	Protein HEATR9; HEAT repeat containing 9
10090.ENSMUSP00000040025	Herc3	-3.06234	0.00291977	Hect domain and RLD 3
10090.ENSMUSP00000022169	Hexb	-2.66962	0.00136482	Beta-hexosaminidase subunit beta; Responsible for the degradation of GM2 gangliosides, and a variety of other molecules containing terminal N-acetyl hexosamines, in the brain and other tissues
10090.ENSMUSP00000030985	Hgfac	-3.18609	0.0346794	Hepatocyte growth factor activator; Activates hepatocyte growth factor (HGF) by converting it from a single chain to a heterodimeric form
10090.ENSMUSP00000045606	Hibch	-2.68737	1.35e-05	3-hydroxyisobutyryl-CoA hydrolase, mitochondrial; Hydrolyzes 3-hydroxyisobutyryl-CoA (HIBYL-CoA), a saline catabolite. Has high activity toward isobutyryl-CoA. Could be an isobutyryl-CoA dehydrogenase that functions in valine catabolism. Also hydrolyzes 3-hydroxypropanoyl-CoA (By similarity); Belongs to the enoyl-CoA hydratase/isomerase family
10090.ENSMUSP00000044395	Hist1h1d	-3.18746	0.0257617	Histone H1.3; Histone H1 protein binds to linker DNA between nucleosomes forming the macromolecular structure known as the chromatin fiber. Histones H1 are necessary for the condensation of nucleosome chains into higher-order structured fibers. Acts also as a regulator of individual gene transcription through chromatin remodeling, nucleosome spacing and DNA methylation (By similarity)
10090.ENSMUSP00000018246	Hist1h2bc	-2.62204	0.0250316	Histone cluster 1, H2bc
10090.ENSMUSP00000088287	Hist2h2be	-2.87808	0.036689	Histone H2B type 2-E; Core component of nucleosome. Nucleosomes wrap and compact DNA into chromatin, limiting DNA accessibility to the cellular machineries which require DNA as a template. Histones thereby play a central role in transcription regulation, DNA repair, DNA replication and chromosomal stability. DNA accessibility is regulated via a complex set of post-translational modifications of h…
10090.ENSMUSP00000002502	Hltf	-1.67765	0.0021347	Helicase-like transcription factor; Has both helicase and E3 ubiquitin ligase activities. Possesses intrinsic ATP-dependent nucleosome-remodeling activity. This activity may be required for transcriptional activation or repression of specific target promoters (By similarity). These may include the SERPINE1, to which this protein can bind directly. Plays a role in error-free postreplication repair…
10090.ENSMUSP00000032141	Hmces	-1.58957	0.00580685	Embryonic stem cell-specific 5-hydroxymethylcytosine-binding protein; Specifically binds 5-hydroxymethylcytosine (5hmC)- containing DNA in stem cells, suggesting that it acts as a specific reader of 5hmC in stem cells. May act as a peptidase; experimental evidences are however required to confirm this prediction
10090.ENSMUSP00000065940	Hmgb2	-1.90062	0.000133838	High mobility group protein B2; Multifunctional protein with various roles in different cellular compartments. May act in a redox sensitive manner. In the nucleus is an abundant chromatin-associated non-histone protein involved in transcription, chromatin remodeling and V(D)J recombination and probably other processes. Binds DNA with a preference to non-canonical DNA structures such as single-str…
10090.ENSMUSP00000016338	Hsd11b1	-2.50086	1.71e-08	Corticosteroid 11-beta-dehydrogenase isozyme 1; Catalyzes reversibly the conversion of cortisol to the inactive metabolite cortisone
10090.ENSMUSP00000031251	Hsd17b11	-2.06192	0.00436708	Estradiol 17-beta-dehydrogenase 11; Can convert androstan-3-alpha,17-beta-diol (3-alpha- diol) to androsterone in vitro, suggesting that it may participate in androgen metabolism during steroidogenesis. May act by metabolizing compounds that stimulate steroid synthesis and/or by generating metabolites that inhibit it. Has no activity toward DHEA (dehydroepiandrosterone), or A-dione (4-androste-3,…
10090.ENSMUSP00000025385	Hsd17b4	-1.8595	0.00141134	Peroxisomal multifunctional enzyme type 2; Bifunctional enzyme acting on the peroxisomal beta- oxidation pathway for fatty acids. Catalyzes the formation of 3- ketoacyl-CoA intermediates from both straight-chain and 2-methyl- branched-chain fatty acids (By similarity)
10090.ENSMUSP00000030078	Hsdl2	-1.57421	0.00542449	Hydroxysteroid dehydrogenase-like protein 2; Has apparently no steroid dehydrogenase activity; Belongs to the short-chain dehydrogenases/reductases (SDR) family
10090.ENSMUSP00000127575	Hsh2d	-2.27942	0.0170276	Hematopoietic SH2 domain-containing protein; Adapter protein involved in tyrosine kinase and CD28 signaling (By similarity). May be a modulator of the apoptotic response through its ability to affect mitochondrial stability
10090.ENSMUSP00000048234	Ick	-3.05456	0.0263455	Serine/threonine-protein kinase ICK; Has an essential role in ciliogenesis, particularly in neuronal and retinal progenitor cells. Phosphorylates KIF3A. Involved in the control of ciliary length. Regulates the ciliary localization of SHH pathway components as well as the localization of IFT components at ciliary tips. May play a role in cardiac development (By similarity). Regulates intraflagella…
10090.ENSMUSP00000095316	Idh1	-2.41248	0.00144868	Isocitrate dehydrogenase 1 (NADP+), soluble
10090.ENSMUSP00000071577	Idua	-2.16926	0.0437017	Alpha-L-iduronidase; Iduronidase, alpha-L-
10090.ENSMUSP00000062728	Ifitm10	-3.77309	4.51e-05	Interferon induced transmembrane protein 10; Belongs to the CD225/Dispanin family
10090.ENSMUSP00000020188	Ifngr1	-2.24478	3.41e-08	Interferon gamma receptor 1; Associates with IFNGR2 to form a receptor for the cytokine interferon gamma (IFNG). Ligand binding stimulates activation of the JAK/STAT signaling pathway (By similarity)
10090.ENSMUSP00000002099	Ift46	-2.59816	0.0027222	Intraflagellar transport protein 46 homolog; Forms part of a complex involved in intraflagellar transport (IFT), the bi-directional movement of particles required for the assembly, maintenance and functioning of primary cilia. May play a role in chondrocyte maturation and skeletogenesis
10090.ENSMUSP00000018002	Ift52	-1.85903	0.0230588	Intraflagellar transport protein 52 homolog; Involved in ciliogenesis as part of a complex involved in intraflagellar transport (IFT), the bi-directional movement of particles required for the assembly, maintenance and functioning of primary cilia. Required for the anterograde transport of IFT88 (By similarity)
10090.ENSMUSP00000023691	Il10rb	-2.11173	0.000128833	Interleukin-10 receptor subunit beta; Shared cell surface receptor required for the activation of five class 2 cytokines: IL10, IL22, IL26, IL28, and IFNL1. The IFNLR1/IL10RB dimer is a receptor for the cytokine ligands IFNL2 and IFNL3 and mediates their antiviral activity. The ligand/receptor complex stimulate the activation of the JAK/STAT signaling pathway leading to the expression of IFN-stim…
10090.ENSMUSP00000034148	Il15	-5.16902	1.73e-07	Interleukin-15; Cytokine that stimulates the proliferation of T- lymphocytes. Stimulation by IL-15 requires interaction of IL-15 with components of IL-2R, including IL-2R beta and probably IL-2R gamma but not IL-2R alpha
10090.ENSMUSP00000001792	Il16	-2.36717	1.05e-06	Pro-interleukin-16; Interleukin-16 stimulates a migratory response in CD4+ lymphocytes, monocytes, and eosinophils. Primes CD4+ T-cells for IL-2 and IL-15 responsiveness. Also induces T-lymphocyte expression of interleukin 2 receptor. Ligand for CD4
10090.ENSMUSP00000003981	Il7r	-2.56115	2.24e-15	Interleukin-7 receptor subunit alpha; Receptor for interleukin-7. Also acts as a receptor for thymic stromal lymphopoietin (TSLP)
10090.ENSMUSP00000027271	Inpp1	-2.15387	0.000252899	Inositol polyphosphate-1-phosphatase
10090.ENSMUSP00000088837	Insr	-2.54771	0.0313666	Insulin receptor; Receptor tyrosine kinase which mediates the pleiotropic actions of insulin. Binding of insulin leads to phosphorylation of several intracellular substrates, including, insulin receptor substrates (IRS1, 2, 3, 4), SHC, GAB1, CBL and other signaling intermediates. Each of these phosphorylated proteins serve as docking proteins for other signaling proteins that contain Src- homolog…
10090.ENSMUSP00000082091	Ip6k2	-1.91214	0.000854869	Inositol hexakisphosphate kinase 2; Converts inositol hexakisphosphate (InsP6) to diphosphoinositol pentakisphosphate (InsP7/PP-InsP5). Converts 1,3,4,5,6-pentakisphosphate (InsP5) to PP-InsP4. Was first identified because of its ability to stimulate Na(+)-dependent phosphate cotransport (By similarity)
10090.ENSMUSP00000040584	Iqcc	-1.65968	0.0454033	IQ motif containing C
10090.ENSMUSP00000045913	Iqce	-1.83839	0.0394077	IQ domain-containing protein E; Component of the EvC complex that positively regulates ciliary Hedgehog (Hh) signaling
10090.ENSMUSP00000099718	Itga4	-1.53821	0.00109353	Integrin alpha-4; Integrins alpha-4/beta-1 (VLA-4 or LPAM-2) and alpha- 4/beta-7 (LPAM-1) are receptors for fibronectin. They recognize one or more domains within the alternatively spliced CS-1 and CS-5 regions of fibronectin. They are also receptors for VCAM1. Integrin alpha-4/beta-1 recognizes the sequence Q-I-D-S in VCAM1. Integrin alpha-4/beta-7 is also a receptor for MADCAM1. It recognizes t…
10090.ENSMUSP00000028522	Itga6	-3.11327	9e-10	Integrin alpha-6; Integrin alpha-6/beta-1 is a receptor for laminin on platelets. Integrin alpha-6/beta-4 is a receptor for laminin in epithelial cells and it plays a critical structural role in the hemidesmosome. ITGA6:ITGB4 binds to NRG1 (via EGF domain) and this binding is essential for NRG1-ERBB signaling. ITGA6:ITGB4 binds to IGF1 and this binding is essential for IGF1 signaling (By similari…
10090.ENSMUSP00000068468	Itgam	-3.05641	0.0149418	Integrin alpha-M; Integrin ITGAM/ITGB2 is implicated in various adhesive interactions of monocytes, macrophages and granulocytes as well as in mediating the uptake of complement-coated particles. It is identical with CR-3, the receptor for the iC3b fragment of the third complement component. It probably recognizes the R-G-D peptide in C3b. Integrin ITGAM/ITGB2 is also a receptor for fibrinogen, f…
10090.ENSMUSP00000021028	Itgb3	-3.86813	0.00117263	Integrin beta-3; Integrin alpha-V/beta-3 (ITGAV:ITGB3) is a receptor for cytotactin, fibronectin, laminin, matrix metalloproteinase-2, osteopontin, osteomodulin, prothrombin, thrombospondin, vitronectin and von Willebrand factor. Integrin alpha-IIB/beta-3 (ITGA2B:ITGB3) is a receptor for fibronectin, fibrinogen, plasminogen, prothrombin, thrombospondin and vitronectin. Integrins alpha-IIB/beta-3 …
10090.ENSMUSP00000033591	Itm2a	-1.91142	0.040058	Integral membrane protein 2A; Belongs to the ITM2 family
10090.ENSMUSP00000038504	Jakmip1	-2.74801	0.000231712	Janus kinase and microtubule-interacting protein 1; Associates with microtubules and may play a role in the microtubule-dependent transport of the GABA-B receptor. May play a role in JAK1 signaling and regulate microtubule cytoskeleton rearrangements; Belongs to the JAKMIP family
10090.ENSMUSP00000138421	Kat6b	-3.26462	0.000318307	Histone acetyltransferase KAT6B; Histone acetyltransferase which may be involved in both positive and negative regulation of transcription. Required for RUNX2-dependent transcriptional activation. Component of the MOZ/MORF complex which has a histone H3 acetyltransferase activity (By similarity). Involved in cerebral cortex development; Belongs to the MYST (SAS/MOZ) family
10090.ENSMUSP00000034239	Katnb1	-1.6851	0.0135404	Katanin p80 WD40 repeat-containing subunit B1; Participates in a complex which severs microtubules in an ATP-dependent manner. May act to target the enzymatic subunit of this complex to sites of action such as the centrosome. Microtubule severing may promote rapid reorganization of cellular microtubule arrays and the release of microtubules from the centrosome following nucleation. Microtubule re…
10090.ENSMUSP00000107579	Kazald1	-4.11016	0.00313743	Kazal-type serine protease inhibitor domain-containing protein 1; Involved in the proliferation of osteoblasts during bone formation and bone regeneration. Promotes matrix assembly
10090.ENSMUSP00000050183	Kbtbd3	-1.5518	1.22e-05	Kelch repeat and BTB (POZ) domain containing 3
10090.ENSMUSP00000032374	Kcnj8	-2.17933	0.0138959	ATP-sensitive inward rectifier potassium channel 8; This potassium channel is controlled by G proteins. Inward rectifier potassium channels are characterized by a greater tendency to allow potassium to flow into the cell rather than out of it. Their voltage dependence is regulated by the concentration of extracellular potassium; as external potassium is raised, the voltage range of the channel op…
10090.ENSMUSP00000110052	Kctd18	-1.74632	0.0458516	Potassium channel tetramerisation domain containing 18
10090.ENSMUSP00000002855	Kdelr1	-1.75149	0.0402819	ER lumen protein-retaining receptor 1; Required for the retention of luminal endoplasmic reticulum resident proteins via vesicular recycling. This receptor recognizes the C-terminal K-D-E-L motif. COPI-coated transport intermediates, either in the form of round vesicles or as tubular processes, mediate retrograde traffic of the KDEL receptor-ligand complexes. Also required for normal vesicular tr…
10090.ENSMUSP00000061632	Kdm4d	-4.02452	0.00180212	Lysine-specific demethylase 4D; Histone demethylase that specifically demethylates 'Lys- 9' of histone H3, thereby playing a central role in histone code. Does not demethylate histone H3 'Lys-4', H3 'Lys-27', H3 'Lys-36' nor H4 'Lys-20'. Demethylates both di- and trimethylated H3 'Lys- 9' residue, while it has no activity on monomethylated residues. Demethylation of Lys residue generates formalde…
10090.ENSMUSP00000022831	Khnyn	-2.14332	0.025047	Protein KHNYN; KH and NYN domain containing; Belongs to the N4BP1 family
10090.ENSMUSP00000034240	Kifc3	-3.48692	0.00264219	Kinesin-like protein KIFC3; Minus-end microtubule-dependent motor protein. Involved in apically targeted transport. Required for zonula adherens maintenance
10090.ENSMUSP00000096884	Kiz	-4.70709	4.17e-06	Centrosomal protein kizuna; Centrosomal protein required for establishing a robust mitotic centrosome architecture that can endure the forces that converge on the centrosomes during spindle formation. Required for stabilizing the expanded pericentriolar material around the centriole; Belongs to the kizuna family
10090.ENSMUSP00000109720	Klf7	-2.1961	0.000225334	Krueppel-like factor 7; Transcriptional activator. Binds specifically to an Ikaros core binding element that is crucial for in vivo NTRK1/TrkA enhancer function; Belongs to the krueppel C2H2-type zinc-finger protein family
10090.ENSMUSP00000023509	Klhl24	-4.58629	1.69e-08	Kelch-like protein 24; Controls KRT14 levels during keratinocytes differentiation. As part of the BCR(KLHL24) E3 ubiquitin ligase complex, mediates ubiquitination of KRT14 (By similarity). Specifically reduces kainate receptor-mediated currents in hippocampal neurons, most probably by modulating channel properties (By similarity)
10090.ENSMUSP00000089707	Klhl25	-2.52087	0.00992906	Kelch-like protein 25; Substrate-specific adapter of a BCR (BTB-CUL3-RBX1) E3 ubiquitin ligase complex required for translational homeostasis. The BCR(KLHL25) ubiquitin ligase complex acts by mediating ubiquitination of hypophosphorylated EIF4EBP1 (4E-BP1): ubiquitination and subsequent degradation of hypophosphorylated EIF4EBP1 (4E-BP1) probably serves as a homeostatic mechanism to maintain tran…
10090.ENSMUSP00000053023	Klhl6	-3.06772	2.76e-11	Kelch-like protein 6; Involved in B-lymphocyte antigen receptor signaling and germinal center formation
10090.ENSMUSP00000107694	Klrd1	-1.52633	0.00381786	Natural killer cells antigen CD94; Plays a role as a receptor for the recognition of MHC class I HLA-E molecules by NK cells and some cytotoxic T-cells
10090.ENSMUSP00000115860	Knstrn	-2.57145	0.0161017	Small kinetochore-associated protein; Essential component of the mitotic spindle required for faithful chromosome segregation and progression into anaphase. Promotes the metaphase-to-anaphase transition and is required for chromosome alignment, normal timing of sister chromatid segregation, and maintenance of spindle pole architecture. The astrin (SPAG5)-kinastrin (SKAP) complex promotes stable m…
10090.ENSMUSP00000046369	Kremen2	-3.35799	0.00370831	Kremen protein 2; Receptor for Dickkopf proteins. Cooperates with DKK1/2 to inhibit Wnt/beta-catenin signaling by promoting the endocytosis of Wnt receptors LRP5 and LRP6. Plays a role in limb development; attenuates Wnt signaling in the developing limb to allow normal limb patterning and can also negatively regulate bone formation
10090.ENSMUSP00000099935	L1cam	-2.21852	0.0364439	Neural cell adhesion molecule L1; Neural cell adhesion molecule involved in the dynamics of cell adhesion and in the generation of transmembrane signals at tyrosine kinase receptors. During brain development, critical in multiple processes, including neuronal migration, axonal growth and fasciculation, and synaptogenesis. In the mature brain, plays a role in the dynamics of neuronal structure and…
10090.ENSMUSP00000109612	Lancl1	-2.12331	0.00394311	LanC-like protein 1; May play a role in EPS8 signaling. Binds glutathione (By similarity)
10090.ENSMUSP00000005003	Lbr	-1.85542	0.000361869	Lamin-B receptor; Anchors the lamina and the heterochromatin to the inner nuclear membrane
10090.ENSMUSP00000066209	Lck	-1.73639	0.000497526	Proto-oncogene tyrosine-protein kinase LCK; Non-receptor tyrosine-protein kinase that plays an essential role in the selection and maturation of developing T- cells in the thymus and in the function of mature T-cells. Plays a key role in T-cell antigen receptor (TCR)-linked signal transduction pathways. Constitutively associated with the cytoplasmic portions of the CD4 and CD8 surface receptors. …
10090.ENSMUSP00000029611	Lef1	-2.08644	3.42e-15	Lymphoid enhancer-binding factor 1; Participates in the Wnt signaling pathway. Activates transcription of target genes in the presence of CTNNB1 and EP300. May play a role in hair cell differentiation and follicle morphogenesis. TLE1, TLE2, TLE3 and TLE4 repress transactivation mediated by LEF1 and CTNNB1 (By similarity). Regulates T-cell receptor alpha enhancer function. Binds DNA in a sequence-…
10090.ENSMUSP00000030254	Leprot	-2.1838	0.00621124	Leptin receptor gene-related protein; Negatively regulates leptin receptor (LEPR) cell surface expression, and thus decreases response to leptin. Negatively regulates growth hormone (GH) receptor cell surface expression in liver. May play a role in liver resistance to GH during periods of reduced nutrient availability; Belongs to the OB-RGRP/VPS55 family
10090.ENSMUSP00000033910	Leprotl1	-1.59381	0.0150036	Leptin receptor overlapping transcript-like 1; Negatively regulates growth hormone (GH) receptor cell surface expression in liver. May play a role in liver resistance to GH during periods of reduced nutrient availability; Belongs to the OB-RGRP/VPS55 family
10090.ENSMUSP00000103903	Lgals9	-1.58253	0.00714877	Galectin-9; Binds galactosides (By similarity). Has high affinity for the Forssman pentasaccharide (By similarity). Ligand for HAVCR2/TIM3 (By similarity). Binding to HAVCR2 induces T-helper type 1 lymphocyte (Th1) death (By similarity). Also stimulates bactericidal activity in infected macrophages by causing macrophage activation and IL1B secretion which restricts intracellular bacterial growth.…
10090.ENSMUSP00000099162	Limk2	-2.22926	0.0014026	LIM domain kinase 2; Displays serine/threonine-specific phosphorylation of myelin basic protein and histone (MBP) in vitro
10090.ENSMUSP00000020078	Lims1	-1.78423	0.000301058	LIM and senescent cell antigen-like-containing domain protein 1; Adapter protein in a cytoplasmic complex linking beta- integrins to the actin cytoskeleton, bridges the complex to cell surface receptor tyrosine kinases and growth factor receptors. Involved in the regulation of cell survival, cell proliferation and cell differentiation
10090.ENSMUSP00000048557	Lin37	-1.7258	0.000124457	Lin-37 homolog (C. elegans)
10090.ENSMUSP00000112340	Lmf1	-2.62123	0.0184419	Lipase maturation factor 1; Involved in the maturation of specific proteins in the endoplasmic reticulum. Required for maturation and transport of active lipoprotein lipase (LPL) through the secretory pathway. Each LMF1 molecule chaperones 50 or more molecules of LPL
10090.ENSMUSP00000054913	Loh12cr1	-5.28871	1.69e-05	BLOC-1-related complex subunit 5; As part of the BORC complex may play a role in lysosomes movement and localization at the cell periphery. Associated with the cytosolic face of lysosomes, the BORC complex may recruit ARL8B and couple lysosomes to microtubule plus-end-directed kinesin motor. Thereby, it may indirectly play a role in cell spreading and motility; Belongs to the BORCS5 family
10090.ENSMUSP00000042327	Lpar6	-2.37133	4.14e-07	Lysophosphatidic acid receptor 6; Binds to oleoyl-L-alpha-lysophosphatidic acid (LPA). Intracellular cAMP is involved in the receptor activation. Important for the maintenance of hair growth and texture (By similarity)
10090.ENSMUSP00000025601	Lpxn	-1.74576	0.00331398	Leupaxin; Transcriptional coactivator for androgen receptor (AR) and serum response factor (SRF). Contributes to the regulation of cell adhesion, spreading and cell migration and acts as a negative regulator in integrin-mediated cell adhesion events. Suppresses the integrin-induced tyrosine phosphorylation of paxillin (PXN). May play a critical role as an adapter protein in the formation of the a…
10090.ENSMUSP00000032218	Lrrc23	-3.69936	0.00850651	Leucine-rich repeat-containing protein 23; Leucine rich repeat containing 23
10090.ENSMUSP00000063248	Lrrc29	-3.35569	0.0148931	Leucine-rich repeat-containing 29; Leucine rich repeat containing 29
10090.ENSMUSP00000126560	Lrrcc1	-2.09491	0.00504761	Leucine-rich repeat and coiled-coil domain-containing protein 1; Required for the organization of the mitotic spindle. Maintains the structural integrity of centrosomes during mitosis (By similarity)
10090.ENSMUSP00000018963	Lsp1	-2.58061	1e-07	Lymphocyte-specific protein 1; May play a role in mediating neutrophil activation and chemotaxis
10090.ENSMUSP00000016033	Lta4h	-2.05469	6.33e-07	Leukotriene A-4 hydrolase; Epoxide hydrolase that catalyzes the final step in the biosynthesis of the proinflammatory mediator leukotriene B4. Has also aminopeptidase activity
10090.ENSMUSP00000028103	Lypd6b	-6.39083	2.18e-10	Ly6/PLAUR domain-containing protein 6B; Believed to act as a modulator of nicotinic acetylcholine receptors (nAChRs) activity. In vitro acts on nAChRs in a subtype- and stoichiometry-dependent manner. Modulates specifally alpha-3(3):beta-4(2) nAChRs by enhancing the sensitivity to ACh, decreasing ACh-induced maximal current response and increasing the rate of desensitization to ACh; has no effect…
10090.ENSMUSP00000027036	Lypla1	-1.84041	0.00142593	Acyl-protein thioesterase 1; Hydrolyzes fatty acids from S-acylated cysteine residues in proteins such as trimeric G alpha proteins or HRAS. Has depalmitoylating activity toward KCNMA1. Has low lysophospholipase activity (By similarity)
10090.ENSMUSP00000107354	Lyrm5	-1.86885	8.2e-07	Electron transfer flavoprotein regulatory factor 1; Acts as a regulator of the electron transfer flavoprotein by promoting the removal of flavin from the ETF holoenzyme (composed of ETFA and ETFB)
10090.ENSMUSP00000038275	Lysmd3	-2.0483	0.0210431	LysM, putative peptidoglycan-binding, domain containing 3
10090.ENSMUSP00000098897	Mad2l1	-2.33949	0.0433441	Mitotic spindle assembly checkpoint protein MAD2A; Component of the spindle-assembly checkpoint that prevents the onset of anaphase until all chromosomes are properly aligned at the metaphase plate. Required for the execution of the mitotic checkpoint which monitors the process of kinetochore- spindle attachment and inhibits the activity of the anaphase promoting complex by sequestering CDC20 unt…
10090.ENSMUSP00000125915	Mad2l1bp	-1.75634	0.000310224	MAD2L1-binding protein; May function to silence the spindle checkpoint and allow mitosis to proceed through anaphase by binding MAD2L1 after it has become dissociated from the MAD2L1-CDC20 complex
10090.ENSMUSP00000002044	Map3k3	-2.02825	0.00874255	Mitogen-activated protein kinase kinase kinase 3; Component of a protein kinase signal transduction cascade. Mediates activation of the NF-kappa-B, AP1 and DDIT3 transcriptional regulators
10090.ENSMUSP00000108008	Map4k3	-2.17063	0.0248355	Mitogen-activated protein kinase kinase kinase kinase 3; May play a role in the response to environmental stress. Appears to act upstream of the JUN N-terminal pathway (By similarity)
10090.ENSMUSP00000075090	Mapk1ip1	-2.24887	0.0396838	MAPK-interacting and spindle-stabilizing protein; Involved in the maintenance of the spindle integrity during the cytostatic factor (CSF) arrest of oocytes
10090.ENSMUSP00000025127	Mapre2	-2.56646	6.34e-06	Microtubule-associated protein RP/EB family member 2; May be involved in microtubule polymerization, and spindle function by stabilizing microtubules and anchoring them at centrosomes. May play a role in cell migration (By similarity)
10090.ENSMUSP00000022137	Marveld2	-5.57168	8.66e-10	MARVEL domain-containing protein 2; Plays a role in the formation of the epithelial barriers. The separation of the endolymphatic and perilymphatic spaces of the organ of Corti from one another by epithelial barriers is required for normal hearing
10090.ENSMUSP00000048222	Mat2b	-1.98614	0.000100108	Methionine adenosyltransferase 2 subunit beta; Regulatory subunit of S-adenosylmethionine synthetase 2, an enzyme that catalyzes the formation of S-adenosylmethionine from methionine and ATP. Regulates MAT2A catalytic activity by changing its kinetic properties, increasing its affinity for L- methionine. Can bind NADP (in vitro); Belongs to the dTDP-4-dehydrorhamnose reductase family. MAT2B subfa…
10090.ENSMUSP00000080337	Mettl15	-2.86457	0.00253109	Probable methyltransferase-like protein 15; Probable S-adenosyl-L-methionine-dependent methyltransferase
10090.ENSMUSP00000050424	Mettl21a	-1.86686	0.0469406	Protein N-lysine methyltransferase METTL21A; Protein-lysine methyltransferase that selectively trimethylates residues in heat shock protein 70 (HSP70) family members. Contributes to the in vivo trimethylation of Lys residues in HSPA1 and HSPA8. In vitro methylates 'Lys-561' in HSPA1, 'Lys- 564' in HSPA2, 'Lys-585' in HSPA5, 'Lys-563' in HSPA6 and 'Lys- 561' in HSPA8 (By similarity)
10090.ENSMUSP00000032825	Mfge8	-2.53411	0.0429121	Lactadherin; Contributes to phagocytic removal of apoptotic cells in many tissues. Specific ligand for the alpha-v/beta-3 and alpha- v/beta-5 receptors. Also binds to phosphatidylserine-enriched cell surfaces in a receptor-independent manner. Zona pellucida-binding protein which may play a role in gamete interaction (By similarity). Plays an important role in the maintenance of intestinal epithel…
10090.ENSMUSP00000122881	Mfsd6	-1.76966	0.00157237	Major facilitator superfamily domain-containing protein 6; MHC class I receptor. Binds only to H-2 class I histocompatibility antigen, K-D alpha chain (H-2K(D))
10090.ENSMUSP00000023159	Mgrn1	-2.00301	0.0182077	E3 ubiquitin-protein ligase MGRN1; E3 ubiquitin-protein ligase. Mediates TSG101 monoubiquitination at multiple sites. Plays a role in the regulation of endosome-to-lysosome trafficking. Impairs MC1R- and MC4R-signaling by competing with GNAS-binding to MCRs and inhibiting agonist-induced cAMP production. Does not inhibit ADRB2-signaling. Does not promote MC1R ubiquitination (By similarity)
10090.ENSMUSP00000025276	Mic1	-3.12549	0.00365	Uncharacterized protein C18orf8 homolog; RIKEN cDNA 3110002H16 gene
10090.ENSMUSP00000126597	Micu1	-2.46605	0.0445224	Calcium uptake protein 1, mitochondrial; Key regulator of mitochondrial calcium uniporter (MCU) that senses calcium level via its EF-hand domains. MICU1 and MICU2 form a disulfide-linked heterodimer that stimulates and inhibits MCU activity, depending on the concentration of calcium. MICU1 acts both as an activator or inhibitor of mitochondrial calcium uptake (By similarity). Acts as a gatekeeper…
10090.ENSMUSP00000009713	Mkl2	-2.87645	3.63e-06	MKL/myocardin-like protein 2; Acts as a transcriptional coactivator of serum response factor (SRF). Required for skeletal myogenic differentiation
10090.ENSMUSP00000034746	Mns1	-2.40502	0.0437017	Meiosis-specific nuclear structural protein 1; May play a role in the control of meiotic division and germ cell differentiation through regulation of pairing and recombination during meiosis
10090.ENSMUSP00000081455	Mob2	-2.22207	1.27e-14	MOB kinase activator 2; Stimulates the autophosphorylation and kinase activity of STK38 and STK38L
10090.ENSMUSP00000133694	Mocs1	-2.53068	0.0153366	Molybdenum cofactor biosynthesis protein 1; Isoform Mocs1a and isoform Mocs1b probably form a complex that catalyzes the conversion of 5'-GTP to cyclic pyranopterin monophosphate (cPMP). Mocs1a catalyzes the cyclization of GTP to (8S)-3',8-cyclo-7,8-dihydroguanosine 5'- triphosphate and Mocs1b catalyzes the subsequent conversion of (8S)-3',8-cyclo-7,8-dihydroguanosine 5'-triphosphate to cPMP; In …
10090.ENSMUSP00000072808	Mppe1	-3.12605	2.08e-08	Metallophosphoesterase 1; Metallophosphoesterase required for transport of GPI- anchor proteins from the endoplasmic reticulum to the Golgi. Acts in lipid remodeling steps of GPI-anchor maturation by mediating the removal of a side-chain ethanolamine-phosphate (EtNP) from the second Man (Man2) of the GPI intermediate, an essential step for efficient transport of GPI-anchor proteins (By similarity)
10090.ENSMUSP00000027744	Mr1	-2.48035	0.0439078	Major histocompatibility complex class I-related gene protein; Antigen-presenting molecule specialized in presenting microbial vitamin B metabolites (By similarity). Involved in the development and expansion of a small population of T-cells expressing an invariant T-cell receptor alpha chain called mucosal-associated invariant T-cells (MAIT). MAIT lymphocytes are preferentially located in the gut…
10090.ENSMUSP00000020647	Mrnip	-1.86032	0.00169864	MRN complex-interacting protein; Plays a role in the cellular response to DNA damage and the maintenance of genome stability through its association with the MRN damage-sensing complex. Promotes chromatin loading and activity of the MRN complex to facilitate subsequent ATM-mediated DNA damage response signaling and DNA repair; Belongs to the MRNIP family
10090.ENSMUSP00000025581	Ms4a4d	-4.05941	4.79e-06	Membrane-spanning 4-domains subfamily A member 4D; May be involved in signal transduction as a component of a multimeric receptor complex
10090.ENSMUSP00000024967	Msh2	-2.35929	0.000239856	DNA mismatch repair protein Msh2; Component of the post-replicative DNA mismatch repair system (MMR). Forms two different heterodimers: MutS alpha (MSH2- MSH6 heterodimer) and MutS beta (MSH2-MSH3 heterodimer) which binds to DNA mismatches thereby initiating DNA repair. When bound, heterodimers bend the DNA helix and shields approximately 20 base pairs. MutS alpha recognizes single base mismatche…
10090.ENSMUSP00000023856	Msrb2	-3.25864	-0.000811023	Methionine-R-sulfoxide reductase B2, mitochondrial; Methionine-sulfoxide reductase that specifically reduces methionine (R)-sulfoxide back to methionine. While in many cases, methionine oxidation is the result of random oxidation following oxidative stress, methionine oxidation is also a post- translational modification that takes place on specific residue. Upon oxidative stress, may play a role …
10090.ENSMUSP00000033444	Mst4	-3.50813	-0.00154042	Serine/threonine-protein kinase 26; Mediator of cell growth. Modulates apoptosis. In association with STK24 negatively regulates Golgi reorientation in polarized cell migration upon RHO activation; Belongs to the protein kinase superfamily. STE Ser/Thr protein kinase family. STE20 subfamily
10090.ENSMUSP00000068931	Mta3	-3.75761	-0.00226981	Metastasis-associated protein MTA3; Plays a role in maintenance of the normal epithelial architecture through the repression of SNAI1 transcription in a histone deacetylase-dependent manner, and thus the regulation of E-cadherin levels. Contributes to transcriptional repression by BCL6 (By similarity)
10090.ENSMUSP00000099040	Mtm1	-2.16304	0.00980404	Myotubularin; Lipid phosphatase which dephosphorylates phosphatidylinositol 3-monophosphate (PI3P) and phosphatidylinositol 3,5-bisphosphate (PI(3,5)P2). Has also been shown to dephosphorylate phosphotyrosine- and phosphoserine- containing peptides. Negatively regulates EGFR degradation through regulation of EGFR trafficking from the late endosome to the lysosome. Plays a role in vacuolar formati…
10090.ENSMUSP00000108771	Mtmr14	-5.1515	9.96e-06	Myotubularin-related protein 14; Lipid phosphatase which efficiently dephosphorylates phosphatidylinositol 3-phosphate (PtdIns3P) and PtdIns(3,5)P2; inactive toward PtdIns4P, PtdIns(3,4)P2, PtdIns(4,5)P2 and PtdIns(3,4,5)P3
10090.ENSMUSP00000043851	Mtmr7	-2.6215	0.0265197	Myotubularin-related protein 7; Phosphatase that acts on lipids with a phosphoinositol headgroup
10090.ENSMUSP00000140358	Mturn	-2.30222	0.0170276	Maturin; May be involved in early neuronal development
10090.ENSMUSP00000130941	Mut	-3.2293	0.0285311	Methylmalonyl-CoA mutase, mitochondrial; Involved in the degradation of several amino acids, odd- chain fatty acids and cholesterol via propionyl-CoA to the tricarboxylic acid cycle; Belongs to the methylmalonyl-CoA mutase family
10090.ENSMUSP00000021941	Mxd3	-2.05922	0.0218793	Max dimerization protein 3; Transcriptional repressor. Binds with MAX to form a sequence-specific DNA-binding protein complex which recognizes the core sequence 5'-CAC[GA]TG-3'. Antagonizes MYC transcriptional activity by competing for MAX and suppresses MYC dependent cell transformation
10090.ENSMUSP00000018800	Myl4	-3.14461	0.00944849	Myosin light chain 4; Regulatory light chain of myosin. Does not bind calcium
10090.ENSMUSP00000055362	Myo3b	-2.75551	0.0429649	Myosin-IIIb; Probable actin-based motor with a protein kinase activity (By similarity). Required for normal cochlear hair bundle development and hearing. Plays an important role in the early steps of cochlear hair bundle morphogenesis. Influences the number and lengths of stereocilia to be produced and limits the growth of microvilli within the forming auditory hair bundles thereby contributing t…
10090.ENSMUSP00000016279	N4bp2l1	-2.82144	0.00716406	NEDD4 binding protein 2-like 1
10090.ENSMUSP00000061835	N6amt1	-2.04151	0.0028594	N-6 adenine-specific DNA methyltransferase 1 (putative)
10090.ENSMUSP00000108726	Naaa	-4.47011	2.84e-05	N-acylethanolamine-hydrolyzing acid amidase; Degrades bioactive fatty acid amides to their corresponding acids, with a preference for N- palmitoylethanolamine
10090.ENSMUSP00000042026	Nagk	-2.98218	4.99e-11	N-acetyl-D-glucosamine kinase; Converts endogenous N-acetylglucosamine (GlcNAc), a major component of complex carbohydrates, from lysosomal degradation or nutritional sources into GlcNAc 6-phosphate. Involved in the N-glycolylneuraminic acid (Neu5Gc) degradation pathway. Also has ManNAc kinase activity
10090.ENSMUSP00000048764	Naif1	-2.28173	0.0105666	Nuclear apoptosis-inducing factor 1; Induces apoptosis
10090.ENSMUSP00000096874	Nanos1	-3.06474	0.0278583	Nanos homolog 1; May act as a translational repressor which regulates translation of specific mRNAs by forming a complex with PUM2 that associates with the 3'-UTR of mRNA targets. Capable of interfering with the proadhesive and anti-invasive functions of E-cadherin. Up-regulates the production of MMP14 to promote tumor cell invasion (By similarity). Not essential for normal development
10090.ENSMUSP00000128586	Nbeal2	-2.3277	0.000441597	Neurobeachin-like protein 2; Probably involved in thrombopoiesis. Plays a role in the development or secretion of alpha-granules, that contain several growth factors important for platelet biogenesis (By similarity)
10090.ENSMUSP00000094084	Ncf4	-1.64638	3.58e-06	Neutrophil cytosol factor 4; Component of the NADPH-oxidase, a multicomponent enzyme system responsible for the oxidative burst in which electrons are transported from NADPH to molecular oxygen, generating reactive oxidant intermediates. It may be important for the assembly and/or activation of the NADPH-oxidase complex
10090.ENSMUSP00000082971	Ncoa1	-1.89638	0.0139757	Nuclear receptor coactivator 1; Nuclear receptor coactivator that directly binds nuclear receptors and stimulates the transcriptional activities in a hormone-dependent fashion. Involved in the coactivation of different nuclear receptors, such as for steroids (PGR, GR and ER), retinoids (RXRs), thyroid hormone (TRs) and prostanoids (PPARs). Also involved in coactivation mediated by STAT3, STAT5A, …
10090.ENSMUSP00000024851	Ndc80	-2.58703	0.0402788	Kinetochore protein NDC80 homolog; Acts as a component of the essential kinetochore- associated NDC80 complex, which is required for chromosome segregation and spindle checkpoint activity. Required for kinetochore integrity and the organization of stable microtubule binding sites in the outer plate of the kinetochore. The NDC80 complex synergistically enhances the affinity of the SKA1 complex for…
10090.ENSMUSP00000004673	Ndrg2	-4.43148	0.000797996	Protein NDRG2; Contributes to the regulation of the Wnt signaling pathway. Down-regulates CTNNB1-mediated transcriptional activation of target genes, such as CCND1, and may thereby act as tumor suppressor. May be involved in dendritic cell and neuron differentiation (By similarity); Belongs to the NDRG family
10090.ENSMUSP00000074899	Nfia	-3.35272	0.00327346	Nuclear factor 1 A-type; Recognizes and binds the palindromic sequence 5'- TTGGCNNNNNGCCAA-3' present in viral and cellular promoters and in the origin of replication of adenovirus type 2. These proteins are individually capable of activating transcription and replication; Belongs to the CTF/NF-I family
10090.ENSMUSP00000020461	Nfic	-2.01452	0.00280227	Nuclear factor 1 C-type; Recognizes and binds the palindromic sequence 5'- TTGGCNNNNNGCCAA-3' present in viral and cellular promoters and in the origin of replication of adenovirus type 2. These proteins are individually capable of activating transcription and replication
10090.ENSMUSP00000063039	Ngfrap1	-2.06188	0.0132967	Protein BEX3; May be a signaling adapter molecule involved in p75NTR- mediated apoptosis induced by NGF. Plays a role in zinc-triggered neuronal death; Belongs to the BEX family
10090.ENSMUSP00000022310	Ngly1	-1.60308	0.000834761	Peptide-N(4)-(N-acetyl-beta-glucosaminyl)asparagine amidase; Specifically deglycosylates the denatured form of N- linked glycoproteins in the cytoplasm and assists their proteasome-mediated degradation. Cleaves the beta-aspartyl- glucosamine (GlcNAc) of the glycan and the amide side chain of Asn, converting Asn to Asp. Prefers proteins containing high- mannose over those bearing complex type olig…
10090.ENSMUSP00000049338	Nipsnap1	-2.03162	0.0168362	Protein NipSnap homolog 1; 4-nitrophenylphosphatase domain and non-neuronal SNAP25-like protein homolog 1 (C. elegans); Belongs to the NipSnap family
10090.ENSMUSP00000125384	Nmrk1	-2.07567	5.26e-05	Nicotinamide riboside kinase 1; Catalyzes the phosphorylation of nicotinamide riboside (NR) and nicotinic acid riboside (NaR) to form nicotinamide mononucleotide (NMN) and nicotinic acid mononucleotide (NaMN)
10090.ENSMUSP00000103461	Nosip	-1.96714	0.00103608	Nitric oxide synthase-interacting protein; E3 ubiquitin-protein ligase that is essential for proper development of the forebrain, the eye and the face. Catalyzes monoubiquitination of serine/threonine-protein phosphatase 2A (PP2A) catalytic subunit PPP2CA/PPP2CB. Negatively regulates nitric oxide production by inducing NOS1 and NOS3 translocation to actin cytoskeleton and inhibiting their enzymat…
10090.ENSMUSP00000021843	Nqo2	-3.52552	0.00169378	Ribosyldihydronicotinamide dehydrogenase [quinone]; The enzyme apparently serves as a quinone reductase in connection with conjugation reactions of hydroquinones involved in detoxification pathways as well as in biosynthetic processes such as the vitamin K-dependent gamma-carboxylation of glutamate residues in prothrombin synthesis
10090.ENSMUSP00000073873	Nrm	-3.60775	2.06e-11	Nurim (nuclear envelope membrane protein)
10090.ENSMUSP00000110817	Nrros	-1.78564	0.000662062	Negative regulator of reactive oxygen species; Negative regulator of reactive oxygen species (ROS) that limits ROS production by phagocytes during inflammatory response, thereby playing a role during host defense. Acts via direct interaction with CYBB/NOX2 monomer that impairs interaction between CYBB/NOX2 and CYBA/p22-phox and formation of a stable NOX2 complex. May play a critical role in desen…
10090.ENSMUSP00000020537	Nsg2	-1.87122	0.000184924	Neuronal vesicle trafficking-associated protein 2; Neuron specific gene family member 2
10090.ENSMUSP00000033006	Nsmce1	-1.60036	1.17e-05	Non-structural maintenance of chromosomes element 1 homolog; Component of the SMC5-SMC6 complex, a complex involved in repair of DNA double-strand breaks by homologous recombination. The complex may promote sister chromatid homologous recombination by recruiting the SMC1-SMC3 cohesin complex to double-strand breaks. The complex is required for telomere maintenance via recombination and mediates s…
10090.ENSMUSP00000075766	Nsun6	-2.62852	0.000430312	Putative methyltransferase NSUN6; May have S-adenosyl-L-methionine-dependent methyl- transferase activity
10090.ENSMUSP00000047126	Nt5dc1	-1.76907	6.14e-05	5'-nucleotidase domain containing 1
10090.ENSMUSP00000034992	Nt5e	-1.81839	5.52e-06	5'-nucleotidase; Hydrolyzes extracellular nucleotides into membrane permeable nucleosides
10090.ENSMUSP00000023362	Ntan1	-1.89542	0.000958854	Protein N-terminal asparagine amidohydrolase; Side-chain deamidation of N-terminal asparagine residues to aspartate. Required for the ubiquitin-dependent turnover of intracellular proteins that initiate with Met-Asn. These proteins are acetylated on the retained initiator methionine and can subsequently be modified by the removal of N-acetyl methionine by acylaminoacid hydrolase (AAH). Conversion…
10090.ENSMUSP00000070265	Nub1	-1.7902	0.00529629	NEDD8 ultimate buster 1; Specific down-regulator of the NEDD8 conjugation system. Recruits NEDD8, UBD, and their conjugates to the proteasome for degradation (By similarity)
10090.ENSMUSP00000002881	Nudt14	-1.63435	0.018808	Uridine diphosphate glucose pyrophosphatase; Hydrolyzes UDP-glucose to glucose 1-phosphate and UMP and ADP-ribose to ribose 5-phosphate and AMP. The physiological substrate is probably UDP-glucose. Poor activity on other substrates such as ADP-glucose, CDP-glucose, GDP-glucose and GDP- mannose (By similarity)
10090.ENSMUSP00000115219	Oip5	-2.37774	0.0246267	Protein Mis18-beta; Required for recruitment of CENPA to centromeres and normal chromosome segregation during mitosis
10090.ENSMUSP00000033388	Oraov1	-1.92664	0.00227604	Oral cancer-overexpressed protein 1 homolog; Oral cancer overexpressed 1; Belongs to the ORAOV1 family
10090.ENSMUSP00000030872	Orc5	-2.04142	0.0267955	Origin recognition complex subunit 5; Component of the origin recognition complex (ORC) that binds origins of replication. DNA-binding is ATP-dependent. The specific DNA sequences that define origins of replication have not been identified yet. ORC is required to assemble the pre- replication complex necessary to initiate DNA replication (By similarity)
10090.ENSMUSP00000020411	Osbpl5	-2.11415	0.0297877	Oxysterol-binding protein-related protein 5; Lipid transporter involved in lipid countertransport between the endoplasmic reticulum and the plasma membrane: specifically exchanges phosphatidylserine with phosphatidylinositol 4-phosphate (PI4P), delivering phosphatidylserine to the plasma membrane in exchange for PI4P, which is degraded by the SAC1/SACM1L phosphatase in the endoplasmic reticulum. …
10090.ENSMUSP00000110128	Osgepl1	-2.98304	0.00011438	Probable tRNA N6-adenosine threonylcarbamoyltransferase, mitochondrial; Required for the formation of a threonylcarbamoyl group on adenosine at position 37 (t(6)A37) in mitochondrial tRNAs that read codons beginning with adenine. Probably involved in the transfer of the threonylcarbamoyl moiety of threonylcarbamoyl-AMP (TC-AMP) to the N6 group of A37. Involved in mitochondrial genome maintenance;…
10090.ENSMUSP00000105926	Oxr1	-2.26169	7.04e-06	Oxidation resistance protein 1; May be involved in protection from oxidative damage; Belongs to the OXR1 family
10090.ENSMUSP00000036021	Paip2	-2.10283	1.84e-06	Polyadenylate-binding protein-interacting protein 2; Acts as a repressor in the regulation of translation initiation of poly(A)-containing mRNAs. Its inhibitory activity on translation is mediated via its action on PABPC1. Displaces the interaction of PABPC1 with poly(A) RNA and competes with PAIP1 for binding to PABPC1. Its association with PABPC1 results in disruption of the cytoplasmic poly(A)…
10090.ENSMUSP00000080240	Paqr7	-2.23699	0.0483859	Membrane progestin receptor alpha; Plasma membrane progesterone (P4) receptor coupled to G proteins. Seems to act through a G(i) mediated pathway. May be involved in oocyte maturation. Involved in neurosteroid inhibition of apoptosis. Also binds dehydroepiandrosterone (DHEA), pregnanolone, pregnenolone and allopregnanolone
10090.ENSMUSP00000042844	Parm1	-3.08035	0.0424959	Prostate androgen-regulated mucin-like protein 1 homolog; May regulate TLP1 expression and telomerase activity, thus enabling certain prostatic cells to resist apoptosis
10090.ENSMUSP00000070098	Parp16	-5.12469	2.78e-05	Mono [ADP-ribose] polymerase PARP16; Intracellular mono-ADP-ribosyltransferase that may play a role in different processes through the mono-ADP-ribosylation of proteins involved in those processes. May play a role in the unfolded protein response (UPR), by ADP-ribosylating and activating EIF2AK3 and ERN1, two important UPR effectors. May also mediate mono-ADP-ribosylation of karyopherin KPNB1 a n…
10090.ENSMUSP00000022239	Parp8	-1.81973	0.0051762	Poly (ADP-ribose) polymerase family, member 8
10090.ENSMUSP00000055485	Pced1b	-2.10781	2.89e-05	PC-esterase domain containing 1B; Belongs to the PC-esterase family
10090.ENSMUSP00000029116	Pcmtd2	-2.42928	0.000238414	protein-L-isoaspartate (D-aspartate) O-methyltransferase domain containing 2
10090.ENSMUSP00000101630	Pddc1	-2.29797	0.000160856	Glutamine amidotransferase-like class 1 domain-containing protein 1; Parkinson disease 7 domain containing 1
10090.ENSMUSP00000116200	Pdlim2	-1.74527	1.37e-05	PDZ and LIM domain protein 2; Probable adapter protein located at the actin cytoskeleton that promotes cell attachment. Necessary for the migratory capacity of epithelial cells. Overexpression enhances cell adhesion to collagen and fibronectin and suppresses anchorage independent growth. May contribute to tumor cell migratory capacity (By similarity)
10090.ENSMUSP00000047173	Pdlim7	-3.40171	2.89e-05	PDZ and LIM domain protein 7; May function as a scaffold on which the coordinated assembly of proteins can occur. May play a role as an adapter that, via its PDZ domain, localizes LIM-binding proteins to actin filaments of both skeletal muscle and nonmuscle tissues. Involved in both of the two fundamental mechanisms of bone formation, direct bone formation (e.g. embryonic flat bones mandible and …
10090.ENSMUSP00000013842	Pea15a	-3.77169	1.37e-07	Astrocytic phosphoprotein PEA-15; Blocks Ras-mediated inhibition of integrin activation and modulates the ERK MAP kinase cascade. Inhibits RPS6KA3 activities by retaining it in the cytoplasm. Inhibits both TNFRSF6- and TNFRSF1A-mediated CASP8 activity and apoptosis. Regulates glucose transport by controlling both the content of SLC2A1 glucose transporters on the plasma membrane and the insulin-de…
10090.ENSMUSP00000079664	Pecam1	-3.16952	0.000205637	Platelet endothelial cell adhesion molecule; Cell adhesion molecule which is required for leukocyte transendothelial migration (TEM) under most inflammatory conditions (By similarity). Tyr-679 plays a critical role in TEM and is required for efficient trafficking of PECAM1 to and from the lateral border recycling compartment (LBRC) and is also essential for the LBRC membrane to be targeted around…
10090.ENSMUSP00000099493	Per3	-2.22591	0.0352924	Period circadian protein homolog 3; Originally described as a core component of the circadian clock. The circadian clock, an internal time-keeping system, regulates various physiological processes through the generation of approximately 24 hour circadian rhythms in gene expression, which are translated into rhythms in metabolism and behavior. It is derived from the Latin roots 'circa' (about) and…
10090.ENSMUSP00000032573	Pglyrp1	-2.21893	9.26e-05	Peptidoglycan recognition protein 1; Pattern receptor that binds to murein peptidoglycans (PGN) of Gram-positive bacteria. Has bactericidal activity towards Gram-positive bacteria. May kill Gram-positive bacteria by interfering with peptidoglycan biosynthesis. Binds also to Gram- negative bacteria. Involved in innate immunity. May function in intracellular killing of bacteria. The soluble form tr…
10090.ENSMUSP00000129964	Pglyrp2	-1.71457	0.00283345	N-acetylmuramoyl-L-alanine amidase; May play a scavenger role by digesting biologically active peptidoglycan (PGN) into biologically inactive fragments. Has no direct bacteriolytic activity; Belongs to the N-acetylmuramoyl-L-alanine amidase 2 family
10090.ENSMUSP00000088074	Phf21a	-2.04774	0.000265464	PHD finger protein 21A; Component of the BHC complex, a corepressor complex that represses transcription of neuron-specific genes in non-neuronal cells. The BHC complex is recruited at RE1/NRSE sites by REST and acts by deacetylating and demethylating specific sites on histones, thereby acting as a chromatin modifier. In the BHC complex, it may act as a scaffold. Inhibits KDM1A-mediated demethyla…
10090.ENSMUSP00000028494	Phospho2	-1.75849	0.0309442	Pyridoxal phosphate phosphatase PHOSPHO2; Phosphatase that has high activity toward pyridoxal 5'- phosphate (PLP). Also active at much lower level toward pyrophosphate, phosphoethanolamine (PEA), phosphocholine (PCho), phospho-l-tyrosine, fructose-6-phosphate, p-nitrophenyl phosphate, and h-glycerophosphate (By similarity)
10090.ENSMUSP00000027975	Phyh	-2.28754	1.94e-05	Phytanoyl-CoA dioxygenase, peroxisomal; Converts phytanoyl-CoA to 2-hydroxyphytanoyl-CoA
10090.ENSMUSP00000072018	Pigh	-3.76775	0.00139075	Phosphatidylinositol N-acetylglucosaminyltransferase subunit H; Part of the complex catalyzing the transfer of N- acetylglucosamine from UDP-N-acetylglucosamine to phosphatidylinositol, the first step of GPI biosynthesis
10090.ENSMUSP00000036921	Pik3ip1	-2.98003	2.36e-07	Phosphoinositide-3-kinase-interacting protein 1; Negative regulator of hepatic phosphatidylinositol 3- kinase (PI3K) activity
10090.ENSMUSP00000095314	Pikfyve	-2.32374	0.0154238	1-phosphatidylinositol 3-phosphate 5-kinase; The PI(3,5)P2 regulatory complex regulates both the synthesis and turnover of phosphatidylinositol 3,5-bisphosphate (PtdIns(3,5)P2). Catalyzes the phosphorylation of phosphatidylinositol 3-phosphate on the fifth hydroxyl of the myo- inositol ring, to form phosphatidylinositol 3,5-bisphosphate. Required for endocytic-vacuolar pathway and nuclear migrati…
10090.ENSMUSP00000097599	Pitpnm1	-1.91564	7.16e-06	Membrane-associated phosphatidylinositol transfer protein 1; Regulates RHOA activity, and plays a role in cytoskeleton remodeling. Necessary for normal completion of cytokinesis. Plays a role in maintaining normal diacylglycerol levels in the Golgi apparatus. Binds phosphatidyl inositol phosphates (in vitro). May catalyze the transfer of phosphatidylinositol and phosphatidylcholine between membra…
10090.ENSMUSP00000134380	Pja2	-1.86346	0.00528491	E3 ubiquitin-protein ligase Praja-2; Has E2-dependent E3 ubiquitin-protein ligase activity. Responsible for ubiquitination of cAMP-dependent protein kinase type I and type II-alpha/beta regulatory subunits and for targeting them for proteasomal degradation. Essential for PKA- mediated long-term memory processes (By similarity)
10090.ENSMUSP00000049296	Pkd1	-1.91784	0.0226233	Polycystin-1; Involved in renal tubulogenesis. Involved in fluid-flow mechanosensation by the primary cilium in renal epithelium. Acts as a regulator of cilium length, together with PKD2. The dynamic control of cilium length is essential in the regulation of mechanotransductive signaling. The cilium length response creates a negative feedback loop whereby fluid shear-mediated deflection of the pr…
10090.ENSMUSP00000104721	Pkd1l2	-3.44144	0.0204276	Polycystic kidney disease protein 1-like 2; May function as an ion-channel regulator. May function as a G-protein-coupled receptor (By similarity)
10090.ENSMUSP00000101654	Pkp3	-2.19187	0.0144067	Plakophilin-3; May play a role in junctional plaques
10090.ENSMUSP00000081122	Plch1	-4.61704	0.000546159	1-phosphatidylinositol 4,5-bisphosphate phosphodiesterase eta-1; The production of the second messenger molecules diacylglycerol (DAG) and inositol 1,4,5-trisphosphate (IP3) is mediated by calcium-activated phosphatidylinositol-specific phospholipase C enzymes
10090.ENSMUSP00000122564	Plekha2	-1.8468	0.0407047	Pleckstrin homology domain-containing family A member 2; Binds specifically to phosphatidylinositol 3,4- diphosphate (PtdIns3,4P2), but not to other phosphoinositides. May recruit other proteins to the plasma membrane
10090.ENSMUSP00000051468	Plekha4	-3.00728	0.0458516	Pleckstrin homology domain-containing family A member 4; Binds specifically to phosphatidylinositol 3-phosphate (PtdIns3P), but not to other phosphoinositides
10090.ENSMUSP00000033800	Plp1	-3.0591	0.0261258	Myelin proteolipid protein; This is the major myelin protein from the central nervous system. It plays an important role in the formation or maintenance of the multilamellar structure of myelin; Belongs to the myelin proteolipid protein family
10090.ENSMUSP00000061519	Pltp	-4.08833	0.000568827	Phospholipid transfer protein; Facilitates the transfer of a spectrum of different lipid molecules, including diacylglycerol, phosphatidic acid, sphingomyelin, phosphatidylcholine, phosphatidylglycerol, cerebroside and phosphatidyl ethanolamine. Essential for the transfer of excess surface lipids from triglyceride-rich lipoproteins to HDL, thereby facilitating the formation of smaller lipoprotein…
10090.ENSMUSP00000127149	Pnpla2	-1.52887	0.032949	Patatin-like phospholipase domain-containing protein 2; Catalyzes the initial step in triglyceride hydrolysis in adipocyte and non-adipocyte lipid droplets. Also has acylglycerol transacylase activity. May act coordinately with LIPE/HLS within the lipolytic cascade. Regulates adiposome size and may be involved in the degradation of adiposomes. May play an important role in energy homeostasis. May…
10090.ENSMUSP00000030436	Pnrc2	-1.87342	0.00166504	Proline-rich nuclear receptor coactivator 2; Involved in nonsense-mediated mRNA decay (NMD) by acting as a bridge between the mRNA decapping complex and the NMD machinery (By similarity). May act by targeting the NMD machinery to the P-body and recruiting the decapping machinery to aberrant mRNAs (By similarity). Required for UPF1/RENT1 localization to the P-body (By similarity). Plays a role in …
10090.ENSMUSP00000112563	Poli	-2.46372	1.61e-06	DNA polymerase iota; Error-prone DNA polymerase specifically involved in DNA repair. Plays an important role in translesion synthesis, where the normal high-fidelity DNA polymerases cannot proceed and DNA synthesis stalls. Favors Hoogsteen base-pairing in the active site. Inserts the correct base with high-fidelity opposite an adenosine template. Exhibits low fidelity and efficiency opposite a th…
10090.ENSMUSP00000110986	Pot1a	-2.001	0.00942635	Protection of telomeres protein 1; Component of the telomerase ribonucleoprotein (RNP) complex that is essential for the replication of chromosome termini. Is a component of the double-stranded telomeric DNA- binding TRF1 complex which is involved in the regulation of telomere length by cis-inhibition of telomerase. Also acts as a single-stranded telomeric DNA-binding protein and thus may act as …
10090.ENSMUSP00000025419	Ppic	-2.49834	0.00681773	Peptidyl-prolyl cis-trans isomerase C; PPIases accelerate the folding of proteins. It catalyzes the cis-trans isomerization of proline imidic peptide bonds in oligopeptides; Belongs to the cyclophilin-type PPIase family
10090.ENSMUSP00000002298	Ppm1j	-2.67753	3.03e-08	Protein phosphatase 1J
10090.ENSMUSP00000117908	Ppm1m	-2.14942	0.0186597	Protein phosphatase 1M
10090.ENSMUSP00000039109	Ppp1ca	-1.68378	6.69e-07	Serine/threonine-protein phosphatase PP1-alpha catalytic subunit; Protein phosphatase that associates with over 200 regulatory proteins to form highly specific holoenzymes which dephosphorylate hundreds of biological targets. Protein phosphatase 1 (PP1) is essential for cell division, and participates in the regulation of glycogen metabolism, muscle contractility and protein synthesis. Involved i…
10090.ENSMUSP00000030412	Ppt1	-1.82725	0.00106277	Palmitoyl-protein thioesterase 1; Removes thioester-linked fatty acyl groups such as palmitate from modified cysteine residues in proteins or peptides during lysosomal degradation. Prefers acyl chain lengths of 14 to 18 carbons
10090.ENSMUSP00000054462	Pqlc3	-4.21656	1.51e-07	PQ-loop repeat-containing protein 3; PQ loop repeat containing
10090.ENSMUSP00000058676	Pramef8	-1.70808	0.0126	RIKEN cDNA 4732496O08, isoform CRA_a; PRAME family member 8
10090.ENSMUSP00000129675	Prc1	-3.31585	0.00995051	Protein regulator of cytokinesis 1; Key regulator of cytokinesis that cross-links antiparrallel microtubules at an average distance of 35 nM. Essential for controlling the spatiotemporal formation of the midzone and successful cytokinesis. Required for KIF14 localization to the central spindle and midbody. Required to recruit PLK1 to the spindle. Stimulates PLK1 phosphorylation of RACGAP1 to allo…
10090.ENSMUSP00000023352	Prkdc	-1.6613	0.0243697	DNA-dependent protein kinase catalytic subunit; Serine/threonine-protein kinase that acts as a molecular sensor for DNA damage. Involved in DNA non-homologous end joining (NHEJ) required for double-strand break (DSB) repair and V(D)J recombination. Must be bound to DNA to express its catalytic properties. Promotes processing of hairpin DNA structures in V(D)J recombination by activation of the ha…
10090.ENSMUSP00000050181	Prmt10	-2.26768	0.00117342	Protein arginine N-methyltransferase 9; Arginine methyltransferase that can both catalyze the formation of omega-N monomethylarginine (MMA) and symmetrical dimethylarginine (sDMA). Specifically mediates the symmetrical dimethylation of SF3B2. Involved in the regulation of alternative splicing of pre-mRNA
10090.ENSMUSP00000097167	Prmt2	-2.3462	0.00913103	Protein arginine N-methyltransferase 2; Belongs to the class I-like SAM-binding methyltransferase superfamily. Protein arginine N- methyltransferase family
10090.ENSMUSP00000109659	Prrg1	-5.16817	1.59e-06	Proline rich Gla (G-carboxyglutamic acid) 1
10090.ENSMUSP00000015855	Prune	-3.01076	0.00543695	Exopolyphosphatase PRUNE1; Phosphodiesterase (PDE) that has higher activity toward cAMP than cGMP, as substrate. Plays a role in cell proliferation, migration and differentiation, and acts as a negative regulator of NME1. Plays a role in the regulation of neurogenesis. Involved in the regulation of microtubule polymerization
10090.ENSMUSP00000075037	Pstk	-2.95922	0.000281881	L-seryl-tRNA(Sec) kinase; Specifically phosphorylates seryl-tRNA(Sec) to O- phosphoseryl-tRNA(Sec), an activated intermediate for selenocysteine biosynthesis. No activity with other tRNAs has been detected
10090.ENSMUSP00000035265	Pxk	-2.38174	5.97e-05	PX domain-containing protein kinase-like protein; Binds to and modulates brain Na,K-ATPase subunits ATP1B1 and ATP1B3 and may thereby participate in the regulation of electrical excitability and synaptic transmission. May not display kinase activity
10090.ENSMUSP00000031472	Pxmp2	-3.02731	0.0102539	Peroxisomal membrane protein 2; Seems to be involved in pore-forming activity and may contribute to the unspecific permeability of the peroxisomal membrane
10090.ENSMUSP00000000896	Pxmp4	-2.60863	1.6e-06	Peroxisomal membrane protein 4; Belongs to the peroxisomal membrane protein PXMP2/4 family
10090.ENSMUSP00000108574	Pxylp1	-2.1094	0.00310531	2-phosphoxylose phosphatase 1; Responsible for the 2-O-dephosphorylation of xylose in the glycosaminoglycan-protein linkage region of proteoglycans thereby regulating the amount of mature glycosaminoglycan (GAG) chains. Sulfated glycosaminoglycans (GAGs), including heparan sulfate and chondroitin sulfate, are synthesized on the so-called common GAG-protein linkage region (GlcUAbeta1-3Galbeta1-3Ga…
10090.ENSMUSP00000033056	Pycard	-2.26751	2.91e-05	Apoptosis-associated speck-like protein containing a CARD; Functions as key mediator in apoptosis and inflammation. Promotes caspase-mediated apoptosis involving predominantly caspase-8 and also caspase-9 in a probable cell type-specific manner. Involved in activation of the mitochondrial apoptotic pathway, promotes caspase-8-dependent proteolytic maturation of BID independently of FADD in certai…
10090.ENSMUSP00000083039	Pydc3	-3.40347	0.00142593	Pyrin domain containing 3; Belongs to the HIN-200 family
10090.ENSMUSP00000055746	Qrfp	-2.1277	0.0362567	Orexigenic neuropeptide QRFP; Stimulates feeding and grooming behavior, metabolic rate and locomotor activity and increases blood pressure. May have orexigenic activity. May promote aldosterone secretion by the adrenal gland; Belongs to the RFamide neuropeptide family
10090.ENSMUSP00000031986	Rab19	-1.53936	0.000287396	Ras-related protein Rab-19; RAB19, member RAS oncogene family; Belongs to the small GTPase superfamily. Rab family
10090.ENSMUSP00000027693	Rab29	-0.492731	0.0115181	Ras-related protein Rab-7L1; Rab GTPase key regulator in vesicle trafficking. Essential for maintaining the integrity of endosome-trans-Golgi network structure. Together with LRRK2, plays a role in the retrograde trafficking pathway for recycling proteins, such as mannose 6 phosphate receptor (M6PR), between lysosomes and the Golgi apparatus in a retromer-dependent manner. Regulates also neuronal…
10090.ENSMUSP00000021076	Rab37	0.439325	0.0109489	Ras-related protein Rab-37; RAB37, member RAS oncogene family
10090.ENSMUSP00000113886	Rab4a	1.37138	0.0103796	Ras-related protein Rab-4A; Protein transport. Probably involved in vesicular traffic (By similarity)
10090.ENSMUSP00000090727	Rab4b	2.30344	0.00981034	Ras-related protein Rab-4B; Protein transport. Probably involved in vesicular traffic (By similarity)
10090.ENSMUSP00000028049	Rabgap1l	3.23549	0.00924108	Rab GTPase-activating protein 1-like; GTP-hydrolysis activating protein (GAP) for small GTPase RAB22A, converting active RAB22A-GTP to the inactive form RAB22A- GDP (By similarity). Plays a role in endocytosis and intracellular protein transport. Recruited by ANK2 to phosphatidylinositol 3- phosphate (PI3P)-positive early endosomes, where it inactivates RAB22A, and promotes polarized trafficking …
10090.ENSMUSP00000023756	Racgap1	4.16755	0.00867181	Rac GTPase-activating protein 1; Component of the centralspindlin complex that serves as a microtubule-dependent and Rho-mediated signaling required for the myosin contractile ring formation during the cell cycle cytokinesis. Required for proper attachment of the midbody to the cell membrane during cytokinesis. Plays key roles in controlling cell growth and differentiation of hematopoietic cells …
10090.ENSMUSP00000078490	Rad51b	5.0996	0.00810254	DNA repair protein RAD51 homolog 2; Involved in the homologous recombination repair (HRR) pathway of double-stranded DNA breaks arising during DNA replication or induced by DNA-damaging agents. May promote the assembly of presynaptic RAD51 nucleoprotein filaments. Binds single-stranded DNA and double-stranded DNA and has DNA-dependent ATPase activity. Part of the RAD21 paralog protein complex BCD…
10090.ENSMUSP00000130581	Ralgps2	-1.83802	0.000953654	Ras-specific guanine nucleotide-releasing factor RalGPS2; Guanine nucleotide exchange factor for the small GTPase RALA. May be involved in cytoskeletal organization. May also be involved in the stimulation of transcription in a Ras-independent fashion
10090.ENSMUSP00000112998	Rasa3	-2.29431	0.0032639	Ras GTPase-activating protein 3; Inhibitory regulator of the Ras-cyclic AMP pathway. May bind inositol tetrakisphosphate (IP4)
10090.ENSMUSP00000090829	Rasgef1c	-4.08413	0.00099875	Ras-GEF domain-containing family member 1C; Guanine nucleotide exchange factor (GEF)
10090.ENSMUSP00000109104	Rasgrp2	-2.49125	1.73e-05	RAS guanyl-releasing protein 2; Functions as a calcium- and DAG-regulated nucleotide exchange factor specifically activating Rap through the exchange of bound GDP for GTP. May also activates other GTPases such as RRAS, RRAS2, NRAS, KRAS but not HRAS. Functions in aggregation of platelets and adhesion of T-lymphocytes and neutrophils probably through inside-out integrin activation. May function in…
10090.ENSMUSP00000028915	Rbbp9	-2.16979	0.0144067	Putative hydrolase RBBP9; May play a role in the transformation process due to its capacity to confer resistance to the growth-inhibitory effects of TGF-beta1 through interaction with retinoblastoma and the subsequent displacement of E2F-1
10090.ENSMUSP00000034091	Rbl2	-2.18832	0.00856498	Retinoblastoma-like protein 2; Key regulator of entry into cell division. Directly involved in heterochromatin formation by maintaining overall chromatin structure and, in particular, that of constitutive heterochromatin by stabilizing histone methylation. Recruits and targets histone methyltransferases KMT5B and KMT5C, leading to epigenetic transcriptional repression. Controls histone H4 'Lys- 2…
10090.ENSMUSP00000099828	Rbm43	-2.91948	2.46e-08	RNA binding motif protein 43
10090.ENSMUSP00000131588	Rcbtb2	-2.27733	0.0399772	Regulator of chromosome condensation (RCC1) and BTB (POZ) domain containing protein 2
10090.ENSMUSP00000031345	Rchy1	-2.17018	2.29e-07	RING finger and CHY zinc finger domain-containing protein 1; Mediates E3-dependent ubiquitination and proteasomal degradation of target proteins, including p53/TP53, P73, HDAC1 and CDKN1B. Preferentially acts on tetrameric p53/TP53. Increases AR transcription factor activity. Monoubiquitinates the translesion DNA polymerase POLH (By similarity). Contributes to the regulation of the cell cycle pro…
10090.ENSMUSP00000019683	Rcn3	-2.69273	0.00133628	Reticulocalbin-3; Reticulocalbin 3, EF-hand calcium binding domain
10090.ENSMUSP00000021548	Rdh12	-2.98368	0.0412007	Retinol dehydrogenase 12; Exhibits an oxidoreductive catalytic activity towards retinoids. Most efficient as an NADPH-dependent retinal reductase. Displays high activity toward 9-cis and all-trans-retinol. Also involved in the metabolism of short-chain aldehydes. No steroid dehydrogenase activity detected. Might be the key enzyme in the formation of 11-cis-retinal from 11-cis-retinol during regen…
10090.ENSMUSP00000030198	Reck	-2.44422	0.0302891	Reversion-inducing cysteine-rich protein with Kazal motifs; Negatively regulates matrix metalloproteinase-9 (MMP-9) by suppressing MMP-9 secretion and by direct inhibition of its enzymatic activity. RECK down-regulation by oncogenic signals may facilitate tumor invasion and metastasis. Appears to also regulate MMP-2 and MT1-MMP, which are involved in cancer progression (By similarity)
10090.ENSMUSP00000118125	Rell1	-2.26395	0.0414128	RELT-like 1
10090.ENSMUSP00000055763	Rfesd	-1.90854	1.96e-06	Rieske domain-containing protein; Rieske (Fe-S) domain containing
10090.ENSMUSP00000033133	Rgs10	-2.27153	0.0398354	Regulator of G-protein signaling 10; Regulates G protein-coupled receptor signaling cascades, including signaling downstream of the muscarinic acetylcholine receptor CHRM2. Inhibits signal transduction by increasing the GTPase activity of G protein alpha subunits, thereby driving them into their inactive GDP-bound form. Modulates the activity of potassium channels that are activated in response t…
10090.ENSMUSP00000068731	Rgs14	-2.41057	0.000558991	Regulator of G-protein signaling 14; Regulates G protein-coupled receptor signaling cascades. Inhibits signal transduction by increasing the GTPase activity of G protein alpha subunits, thereby driving them into their inactive GDP-bound form. Besides, modulates signal transduction via G protein alpha subunits by functioning as a GDP-dissociation inhibitor (GDI). Has GDI activity on G(i) alpha sub…
10090.ENSMUSP00000107786	1500011B03Rik	-1.97002	0.00306882	RIKEN cDNA 1500011B03 gene
10090.ENSMUSP00000036406	1700025G04Rik	-2.4577	4.14e-16	Uncharacterized protein C1orf21 homolog;
10090.ENSMUSP00000029268	1810062G17Rik	-3.04776	0.0416701	RIKEN cDNA 1810062G17 gene
10090.ENSMUSP00000140738	2010315B03Rik	-3.44264	0.000656233	RIKEN cDNA 2010315B03 gene
10090.ENSMUSP00000103966	2610301B20Rik	-2.85943	0.00897767	Protein C8orf37 homolog;
10090.ENSMUSP00000076594	2810006K23Rik	-2.0453	0.0338718	Probable peptide chain release factor C12orf65 homolog, mitochondrial; May act as a codon-independent translation release factor that has lost all stop codon specificity and directs the termination of translation in mitochondrion.
10090.ENSMUSP00000073579	2810021J22Rik	-3.1745	0.0131259	RIKEN cDNA 2810021J22 gene
10090.ENSMUSP00000026519	4833420G17Rik	-2.03839	2.29e-06	Uncharacterized protein C5orf34 homolog; RIKEN cDNA 4833420G17 gene
10090.ENSMUSP00000076255	4930453N24Rik	-1.68367	0.00579346	Uncharacterized protein C3orf38 homolog; May be involved in apoptosis regulation
10090.ENSMUSP00000127485	4930523C07Rik	-1.66043	4.08e-13	RIKEN cDNA 4930523C07 gene
10090.ENSMUSP00000005262	4930550C14Rik	-3.66684	0.00796751	Uncharacterized protein C11orf65 homolog; gene
10090.ENSMUSP00000028061	4930562F07Rik	-3.0741	0.0290562	RIKEN cDNA 4930562F07 gene
10090.ENSMUSP00000113354	4930595D18Rik	-2.30261	0.0469642	RIKEN cDNA 4930595D18 gene
10090.ENSMUSP00000065750	5830454E08Rik	-2.33944	0.0157831	RIKEN cDNA 5830454E08 gene
10090.ENSMUSP00000069912	A830005F24Rik	-4.0866	7.87e-05	RIKEN cDNA A830005F24 gene
10090.ENSMUSP00000077378	D130040H23Rik	-3.20199	0.0290562	RIKEN cDNA D130040H23 gene
10090.ENSMUSP00000060771	Rin3	-1.99658	0.0248733	Ras and Rab interactor 3; Ras effector protein that functions as a guanine nucleotide exchange (GEF) for RAB5B and RAB31, by exchanging bound GDP for free GTP. Required for normal RAB31 function (By similarity)
10090.ENSMUSP00000029888	Rmdn1	-3.8257	5.4e-10	Regulator of microtubule dynamics 1; Belongs to the RMDN family
10090.ENSMUSP00000041035	Rmi1	-1.92648	0.00203501	RecQ-mediated genome instability protein 1; Essential component of the RMI complex, a complex that plays an important role in the processing of homologous recombination intermediates to limit DNA crossover formation in cells. Promotes TOP3A binding to double Holliday junctions (DHJ) and hence stimulates TOP3A-mediated dissolution. Required for BLM phosphorylation during mitosis. Within the BLM co…
10090.ENSMUSP00000043355	Rmnd1	-2.33875	0.0025749	Required for meiotic nuclear division protein 1 homolog; Required for mitochondrial translation, possibly by coordinating the assembly or maintenance of the mitochondrial ribosome
10090.ENSMUSP00000001081	Rmnd5b	-2.04873	0.00192439	Protein RMD5 homolog B; Required for meiotic nuclear division 5 homolog B (S. cerevisiae)
10090.ENSMUSP00000127274	Rnase4	-3.77347	0.00472503	Ribonuclease 4; This RNase has marked specificity towards the 3' side of uridine nucleotides
10090.ENSMUSP00000040478	Rnf122	-1.88711	0.0253167	RING finger protein 122; May induce necrosis and apoptosis. May play a role in cell viability (By similarity)
10090.ENSMUSP00000049331	Rnf13	-1.66587	0.00120812	E3 ubiquitin-protein ligase RNF13; E3 ubiquitin-protein ligase that may play a role in controlling cell proliferation
10090.ENSMUSP00000056641	Rnf138	-1.76332	6.44e-06	E3 ubiquitin-protein ligase RNF138; E3 ubiquitin-protein ligase involved in DNA damage response by promoting DNA resection and homologous recombination. Recruited to sites of double-strand breaks following DNA damage and specifically promotes double-strand break repair via homologous recombination. Two different, non-exclusive, mechanisms have been proposed. According to a report, regulates the c…
10090.ENSMUSP00000126205	Rnf14	-1.78587	0.0253495	E3 ubiquitin-protein ligase RNF14; Might act as an E3 ubiquitin-protein ligase which accepts ubiquitin from specific E2 ubiquitin-conjugating enzymes and then transfers it to substrates, which could be nuclear proteins. Could play a role as a coactivator for androgen- and, to a lesser extent, progesterone-dependent transcription (By similarity)
10090.ENSMUSP00000066128	Rnf181	-1.6617	1.19e-05	E3 ubiquitin-protein ligase RNF181; E3 ubiquitin-protein ligase which accepts ubiquitin from an E2 ubiquitin-conjugating enzyme in the form of a thioester and then directly transfers the ubiquitin to targeted substrates; Belongs to the RNF181 family
10090.ENSMUSP00000020827	Rnft1	-1.99997	1.33e-05	E3 ubiquitin-protein ligase RNFT1; E3 ubiquitin-protein ligase that acts in the endoplasmic reticulum (ER)-associated degradation (ERAD) pathway, which targets misfolded proteins that accumulate in the endoplasmic reticulum (ER) for ubiquitination and subsequent proteasome- mediated degradation. Protects cells from ER stress-induced apoptosis
10090.ENSMUSP00000093825	Rnls	-3.39718	0.00299273	Renalase; Catalyzes the oxidation of the less abundant 1,2- dihydro-beta-NAD(P) and 1,6-dihydro-beta-NAD(P) to form beta- NAD(P)(+). The enzyme hormone is secreted by the kidney, and circulates in blood and modulates cardiac function and systemic blood pressure. Lowers blood pressure in vivo by decreasing cardiac contractility and heart rate and preventing a compensatory increase in peripheral va…
10090.ENSMUSP00000107230	Rpgrip1	-2.03937	0.00649915	X-linked retinitis pigmentosa GTPase regulator-interacting protein 1; May function as scaffolding protein. Required for normal location of RPGR at the connecting cilium of photoreceptor cells. Required for normal disk morphogenesis and disk organization in the outer segment of photoreceptor cells and for survival of photoreceptor cells
10090.ENSMUSP00000042987	Rps6ka5	-4.31955	0.000361968	Ribosomal protein S6 kinase alpha-5; Serine/threonine-protein kinase that is required for the mitogen or stress-induced phosphorylation of the transcription factors CREB1 and ATF1 and for the regulation of the transcription factors RELA, STAT3 and ETV1/ER81, and that contributes to gene activation by histone phosphorylation and functions in the regulation of inflammatory genes (By similarity). Ph…
10090.ENSMUSP00000024572	Rsph3b	-2.22484	0.0330457	Radial spoke head protein 3 homolog B; Functions as a protein kinase A-anchoring protein that scaffolds the cAMP-dependent protein kinase holoenzyme. May serve as a point of convergence for MAPK and PKA signaling in cilia (By similarity)
10090.ENSMUSP00000050897	S1pr1	-3.51762	1.01e-13	Sphingosine 1-phosphate receptor 1; G-protein coupled receptor for the bioactive lysosphingolipid sphingosine 1-phosphate (S1P) that seems to be coupled to the G(i) subclass of heteromeric G proteins. Signaling leads to the activation of RAC1, SRC, PTK2/FAK1 and MAP kinases. Plays an important role in cell migration, probably via its role in the reorganization of the actin cytoskeleton and the fo…
10090.ENSMUSP00000050412	S1pr4	-2.99982	0.000150001	Sphingosine 1-phosphate receptor 4; Receptor for the lysosphingolipid sphingosine 1- phosphate (S1P). S1P is a bioactive lysophospholipid that elicits diverse physiological effect on most types of cells and tissues. May be involved in cell migration processes that are specific for lymphocytes (By similarity)
10090.ENSMUSP00000057805	Samd3	-2.44197	1.39e-07	Sterile alpha motif domain containing 3
10090.ENSMUSP00000043411	Scaper	-2.39321	0.00563426	S phase cyclin A-associated protein in the ER
10090.ENSMUSP00000101908	Scmh1	-3.22864	0.0168362	Polycomb protein SCMH1; Associates with Polycomb group (PcG) multiprotein complexes; the complex class is required to maintain the transcriptionally repressive state of some genes; Belongs to the SCM family
10090.ENSMUSP00000088320	Scrn3	-2.0555	0.00991258	Secernin-3; Secernin 3; Belongs to the peptidase C69 family. Secernin subfamily
10090.ENSMUSP00000029912	Sdcbp	-1.99902	0.00136586	Syntenin-1; Multifunctional adapter protein involved in diverse array of functions including trafficking of transmembrane proteins, neuro and immunomodulation, exosome biogenesis, and tumorigenesis. Positively regulates TGFB1-mediated SMAD2/3 activation and TGFB1-induced epithelial-to-mesenchymal transition (EMT) and cell migration in various cell types. May increase TGFB1 signaling by enhancing …
10090.ENSMUSP00000027785	Sdccag8	-2.00193	1.19e-05	Serologically defined colon cancer antigen 8 homolog; Plays a role in the establishment of cell polarity and epithelial lumen formation. May play a role in ciliogenesis
10090.ENSMUSP00000044457	Sdr42e1	-5.77583	1.79e-08	Short chain dehydrogenase/reductase family 42E, member 1
10090.ENSMUSP00000027871	Sell	-2.26708	9.58e-09	L-selectin; Cell surface adhesion protein. Mediates the adherence of lymphocytes to endothelial cells of high endothelial venules in peripheral lymph nodes. Promotes initial tethering and rolling of leukocytes in endothelia (By similarity); Belongs to the selectin/LECAM family
10090.ENSMUSP00000098436	Selplg	-3.32821	3.17e-18	P-selectin glycoprotein ligand 1; A SLe(x)-type proteoglycan, which through high affinity, calcium-dependent interactions with E- and P-selectins, mediates rapid rolling of leukocytes over vascular surfaces during the initial steps in inflammation. Critical for the initial leukocyte capture
10090.ENSMUSP00000124305	Sepp1	-3.30247	6.6e-15	Selenoprotein P; Might be responsible for some of the extracellular antioxidant defense properties of selenium or might be involved in the transport of selenium (By similarity). May supply selenium to tissues such as brain and testis
10090.ENSMUSP00000077345	Serhl	-2.95527	0.0105231	Serine hydrolase-like protein; Probable serine hydrolase. May be related to cell muscle hypertrophy
10090.ENSMUSP00000017851	Serinc3	-1.744	0.000256071	Serine incorporator 3; Restriction factor required to restrict infectivity of gammaretroviruses: acts by inhibiting early step of viral infection and impairing the ability of the viral particle to translocate its content to the cytoplasm; Belongs to the TDE1 family
10090.ENSMUSP00000075690	Serpinb1a	-1.95574	0.0292582	Leukocyte elastase inhibitor A; Regulates the activity of the neutrophil proteases and thus, forms complexes with chymotrypsin, elastase, cathepsin G and proteinase-3; Belongs to the serpin family. Ov-serpin subfamily
10090.ENSMUSP00000017188	Serpinb6a	-1.64695	0.00221214	Serpin B6; Inhibitor of cathepsin G, kallikrein-8 and thrombin. May play an important role in the inner ear in the protection against leakage of lysosomal content during stress. May be involved in the regulation of serine proteinases present in the brain or extravasated from the blood
10090.ENSMUSP00000029423	Serpini1	-1.6986	0.0356117	Neuroserpin; Serine protease inhibitor that inhibits plasminogen activators and plasmin but not thrombin. May be involved in the formation or reorganization of synaptic connections as well as for synaptic plasticity in the adult nervous system. May protect neurons from cell damage by tissue-type plasminogen activator (Probable)
10090.ENSMUSP00000097515	Sesn1	-2.30285	7.42e-05	Sestrin-1; Functions as an intracellular leucine sensor that negatively regulates the TORC1 signaling pathway through the GATOR complex. In absence of leucine, binds the GATOR subcomplex GATOR2 and prevents TORC1 signaling. Binding of leucine to SESN2 disrupts its interaction with GATOR2 thereby activating the TORC1 signaling pathway. This stress-inducible metabolic regulator may also play a role…
10090.ENSMUSP00000059419	Sfxn3	-2.7683	2.98e-05	Sideroflexin-3; Potential iron transporter; Belongs to the sideroflexin family
10090.ENSMUSP00000114074	Sgk1	-3.58985	2.17e-10	Serine/threonine-protein kinase Sgk1; Serine/threonine-protein kinase which is involved in the regulation of a wide variety of ion channels, membrane transporters, cellular enzymes, transcription factors, neuronal excitability, cell growth, proliferation, survival, migration and apoptosis. Plays an important role in cellular stress response. Contributes to regulation of renal Na(+) retention, ren…
10090.ENSMUSP00000126861	Sgk3	-2.49115	0.0129251	Serine/threonine-protein kinase Sgk3; Serine/threonine-protein kinase which is involved in the regulation of a wide variety of ion channels, membrane transporters, cell growth, proliferation, survival and migration. Up-regulates Na(+) channels: SCNN1A/ENAC and SCN5A, K(+) channels: KCNA3/KV1.3, KCNE1, KCNQ1 and KCNH2/HERG, epithelial Ca(2+) channels: TRPV5 and TRPV6, chloride channel: BSND, creat…
10090.ENSMUSP00000117336	Sgms1	-2.39054	1.1e-05	Phosphatidylcholine:ceramide cholinephosphotransferase 1; Sphingomyelin synthases synthesize the sphingolipid, sphingomyelin, through transfer of the phosphatidyl head group, phosphatidylcholine, on to the primary hydroxyl of ceramide. The reaction is bidirectional depending on the respective levels of the sphingolipid and ceramide. Golgi apparatus SMS1 directly and specifically recognizes the ch…
10090.ENSMUSP00000033598	Sh3bgrl	-1.62296	0.0290562	SH3-binding domain glutamic acid-rich protein like; Belongs to the SH3BGR family
10090.ENSMUSP00000003268	Sh3gl1	-1.53727	0.00944124	Endophilin-A2; Implicated in endocytosis. May recruit other proteins to membranes with high curvature (By similarity)
10090.ENSMUSP00000107690	Shisa5	-1.76425	0.000681185	Protein shisa-5; Can induce apoptosis in a caspase-dependent manner and plays a role in p53/TP53-dependent apoptosis
10090.ENSMUSP00000006105	Shpk	-6.03772	1.35e-08	Sedoheptulokinase; Acts as a modulator of macrophage activation through control of glucose metabolism
10090.ENSMUSP00000038433	Sidt1	-1.99017	7.76e-08	SID1 transmembrane family member 1; In vitro binds long double-stranded RNA (dsRNA) (500 and 700 base pairs), but not dsRNA shorter than 300 bp. Not involved in RNA autophagy, a process in which RNA is directly imported into lysosomes in an ATP-dependent manner, and degraded
10090.ENSMUSP00000026559	Sirt3	-3.27395	0.000554433	NAD-dependent protein deacetylase sirtuin-3; NAD-dependent protein deacetylase. Activates or deactivates mitochondrial target proteins by deacetylating key lysine residues. Known targets include ACSS1, IDH, GDH, PDHA1, SOD2, LCAD, SDHA and the ATP synthase subunit ATP5O. Contributes to the regulation of the cellular energy metabolism. Important for regulating tissue-specific ATP levels; Belongs t…
10090.ENSMUSP00000107697	Sirt4	-3.20601	7e-05	NAD-dependent protein lipoamidase sirtuin-4, mitochondrial; Acts as NAD-dependent protein lipoamidase, ADP-ribosyl transferase and deacetylase. Catalyzes more efficiently removal of lipoyl- and biotinyl- than acetyl-lysine modifications. Inhibits the pyruvate dehydrogenase complex (PDH) activity via the enzymatic hydrolysis of the lipoamide cofactor from the E2 component, DLAT, in a phosphorylati…
10090.ENSMUSP00000071048	Sirt5	-2.76455	0.0161893	NAD-dependent protein deacylase sirtuin-5, mitochondrial; NAD-dependent lysine demalonylase, desuccinylase and deglutarylase that specifically removes malonyl, succinyl and glutaryl groups on target proteins. Activates CPS1 and contributes to the regulation of blood ammonia levels during prolonged fasting: acts by mediating desuccinylation and deglutarylation of CPS1, thereby increasing CPS1 acti…
10090.ENSMUSP00000048971	Sirt6	-2.60244	0.0344863	NAD-dependent protein deacetylase sirtuin-6; NAD-dependent protein deacetylase. Has deacetylase activity towards histone H3K9Ac and H3K56Ac. Modulates acetylation of histone H3 in telomeric chromatin during the S-phase of the cell cycle. Deacetylates histone H3K9Ac at NF-kappa-B target promoters and may down-regulate the expression of a subset of NF- kappa-B target genes. Deacetylation of nucleos…
10090.ENSMUSP00000030180	Sit1	-3.10226	1.25e-12	Signaling threshold-regulating transmembrane adapter 1; Negatively regulates T-cell antigen receptor (TCR)- mediated signaling. Involved in positive selection of T-cells
10090.ENSMUSP00000099443	Skap1	-2.12804	1.18e-06	Src kinase-associated phosphoprotein 1; Positively regulates T-cell receptor signaling by enhancing the MAP kinase pathway. Required for optimal conjugation between T-cells and antigen-presenting cells by promoting the clustering of integrin ITGAL on the surface of T-cells. May be involved in high affinity immunoglobulin epsilon receptor signaling in mast cells (By similarity); Belongs to the SKA…
10090.ENSMUSP00000029164	Sla2	-2.38583	8.29e-06	Src-like-adapter 2; Adapter protein, which negatively regulates T-cell receptor (TCR) signaling. Inhibits T-cell antigen-receptor induced activation of nuclear factor of activated T-cells. May act by linking signaling proteins such as ZAP70 with CBL, leading to a CBL dependent degradation of signaling proteins
10090.ENSMUSP00000062930	Slbp	-1.54794	6.95e-06	Histone RNA hairpin-binding protein; RNA-binding protein involved in the histone pre-mRNA processing. Binds the stem-loop structure of replication-dependent histone pre-mRNAs and contributes to efficient 3'-end processing by stabilizing the complex between histone pre-mRNA and U7 small nuclear ribonucleoprotein (snRNP), via the histone downstream element (HDE). Plays an important role in targetin…
10090.ENSMUSP00000028549	Slc12a6	-3.06441	1.19e-06	Solute carrier family 12 member 6; Mediates electroneutral potassium-chloride cotransport. May be activated by cell swelling. May contribute to cell volume homeostasis in single cells
10090.ENSMUSP00000125114	Slc14a1	-1.97362	0.00875906	Urea transporter 1; Urea channel that facilitates transmembrane urea transport down a concentration gradient. A constriction of the transmembrane channel functions as selectivity filter through which urea is expected to pass in dehydrated form. The rate of urea conduction is increased by hypotonic stress. Plays an important role in the kidney medulla collecting ducts, where it allows rapid equili…
10090.ENSMUSP00000056182	Slc17a5	-2.34821	0.0221964	Sialin; Transports glucuronic acid and free sialic acid out of the lysosome after it is cleaved from sialoglycoconjugates undergoing degradation, this is required for normal CNS myelination. Mediates aspartate and glutamate membrane potential- dependent uptake into synaptic vesicles and synaptic-like microvesicles. Also functions as an electrogenic 2NO(3)(-)/H(+) cotransporter in the plasma membr…
10090.ENSMUSP00000014750	Slc25a11	-2.00936	1.72e-05	Mitochondrial 2-oxoglutarate/malate carrier protein; Catalyzes the transport of 2-oxoglutarate across the inner mitochondrial membrane in an electroneutral exchange for malate or other dicarboxylic acids, and plays an important role in several metabolic processes, including the malate-aspartate shuttle, the oxoglutarate/isocitrate shuttle, in gluconeogenesis from lactate, and in nitrogen metaboli…
10090.ENSMUSP00000033431	Slc25a14	-1.92162	0.0257617	Brain mitochondrial carrier protein 1; Participates in the mitochondrial proton leak measured in brain mitochondria; Belongs to the mitochondrial carrier (TC 2.A.29) family
10090.ENSMUSP00000040198	Slc25a23	-3.62834	0.000571583	Calcium-binding mitochondrial carrier protein SCaMC-3; Calcium-dependent mitochondrial solute carrier. Mitochondrial solute carriers shuttle metabolites, nucleotides, and cofactors through the mitochondrial inner membrane. May act as a ATP-Mg/Pi exchanger that mediates the transport of Mg-ATP in exchange for phosphate, catalyzing the net uptake or efflux of adenine nucleotides into or from the mi…
10090.ENSMUSP00000024705	Slc25a27	-3.48918	0.00567595	Solute carrier family 25, member 27; Belongs to the mitochondrial carrier (TC 2.A.29) family
10090.ENSMUSP00000050999	Slc26a11	-6.02044	2.51e-22	Sodium-independent sulfate anion transporter; Exhibits sodium-independent sulfate anion transporter activity that may cooperate with SLC26A2 to mediate DIDS-sensitive sulfate uptake into high endothelial venules endothelial cells (HEVEC)
10090.ENSMUSP00000081578	Slc31a2	-3.00586	0.010412	Probable low affinity copper uptake protein 2; Involved in low-affinity copper uptake
10090.ENSMUSP00000021870	Slc35b3	-1.68692	0.000124102	Adenosine 3'-phospho 5'-phosphosulfate transporter 2; Mediates the transport of adenosine 3'-phospho 5'- phosphosulfate (PAPS), from cytosol into Golgi. PAPS is a universal sulfuryl donor for sulfation events that take place in the Golgi. Compensates for the insufficient expression of SLC35B2/PAPST1 during the synthesis of sulfated glycoconjugates in the colon (By similarity)
10090.ENSMUSP00000097040	Slc35d2	-2.67879	0.00206201	UDP-N-acetylglucosamine/UDP-glucose/GDP-mannose transporter; Antiporter transporting nucleotide sugars such as UDP-N- acetylglucosamine (UDP-GlcNAc), UDP-glucose (UDP-Glc) and GDP- mannose (GDP-Man) pooled in the cytosol into the lumen of the Golgi in exchange for the corresponding nucleosides monophosphates (UMP for UDP-sugars and GMP for GDP-sugars). May take part in heparan sulfate synthesis b…
10090.ENSMUSP00000107063	Slc39a13	-2.16959	0.0445829	Zinc transporter ZIP13; Acts as a zinc-influx transporter; Belongs to the ZIP transporter (TC 2.A.5) family
10090.ENSMUSP00000035800	Smap2	-1.70443	0.000161485	Stromal membrane-associated protein 2; GTPase activating protein that acts on ARF1. Can also activate ARF6 (in vitro). May play a role in clathrin-dependent retrograde transport from early endosomes to the trans-Golgi network
10090.ENSMUSP00000122363	Smim14	-2.0908	0.0311347	Small integral membrane protein 14
10090.ENSMUSP00000042187	Smpd1	-5.89186	1.01e-12	Sphingomyelin phosphodiesterase; Converts sphingomyelin to ceramide. Also has phospholipase C activities toward 1,2-diacylglycerolphosphocholine and 1,2-diacylglycerolphosphoglycerol; Belongs to the acid sphingomyelinase family
10090.ENSMUSP00000019965	Smpd2	-2.23244	0.001188	Sphingomyelin phosphodiesterase 2; Converts sphingomyelin to ceramide. Hydrolyze 1-acyl-2- lyso-sn-glycero-3-phosphocholine (lyso-PC) and 1-O-alkyl-2-lyso- sn-glycero-3-phosphocholine (lyso-platelet-activating factor). The physiological substrate seems to be Lyso-PAF (By similarity); Belongs to the neutral sphingomyelinase family
10090.ENSMUSP00000020022	Smpdl3a	-2.99751	2.27e-05	Acid sphingomyelinase-like phosphodiesterase 3a; Has in vitro nucleotide phosphodiesterase activity with nucleoside triphosphates, such as ATP. Has in vitro activity with p-nitrophenyl-TMP. Has lower activity with nucleoside diphosphates, and no activity with nucleoside monophosphates. Has in vitro activity with CDP-choline, giving rise to CMP and phosphocholine. Has in vitro activity with CDP- e…
10090.ENSMUSP00000030709	Smpdl3b	-1.54407	0.00545914	Acid sphingomyelinase-like phosphodiesterase 3b; Lipid-modulating phosphodiesterase. Active on the surface of macrophages and dendritic cells and strongly influences macrophage lipid composition and membrane fluidity. Acts as a negative regulator of Toll-like receptor signaling
10090.ENSMUSP00000122090	Snapin	-1.63227	0.0385293	SNARE-associated protein Snapin; Component of the BLOC-1 complex, a complex that is required for normal biogenesis of lysosome-related organelles (LRO), such as platelet dense granules and melanosomes. In concert with the AP-3 complex, the BLOC-1 complex is required to target membrane protein cargos into vesicles assembled at cell bodies for delivery into neurites and nerve terminals. The BLOC-1 …
10090.ENSMUSP00000044165	Snx10	-1.89499	0.0146055	Sorting nexin-10; Probable phosphoinositide-binding protein involved in protein sorting and membrane trafficking in endosomes. Plays a role in cilium biogenesis through regulation of the transport and the localization of proteins to the cilium. Required for the localization to the cilium of V-ATPase subunit ATP6V1D and ATP6V0D1, and RAB8A. Involved in osteoclast differentiation and therefore bone…
10090.ENSMUSP00000130116	Snx14	-5.20402	1.39e-19	Sorting nexin-14; Plays a role in maintaining normal neuronal excitability and synaptic transmission. May be involved in several stages of intracellular trafficking. Required for autophagosome clearance, possibly by mediating the fusion of lysosomes with autophagosomes. Binds phosphatidylinositol 3,5- bisphosphate (PtdIns(3,5)P2), a key component of late endosomes/lysosomes. Does not bind phospha…
10090.ENSMUSP00000023502	Snx4	-1.74947	0.00372728	Sorting nexin-4; May be involved in several stages of intracellular trafficking. Plays a role in recycling endocytosed transferrin receptor and prevent its degradation (By similarity); Belongs to the sorting nexin family
10090.ENSMUSP00000023806	Soat2	-1.50805	0.0080064	Sterol O-acyltransferase 2; Plays a role in lipoprotein assembly and dietary cholesterol absorption. In addition to its acyltransferase activity, it may act as a ligase. May provide cholesteryl esters for lipoprotein secretion from hepatocytes and intestinal mucosa; Belongs to the membrane-bound acyltransferase family. Sterol o-acyltransferase subfamily
10090.ENSMUSP00000022682	Sorbs3	-3.21894	0.00724673	Vinexin; Promotes up-regulation of actin stress fiber formation
10090.ENSMUSP00000066399	Sp100	-2.04397	0.000741238	Nuclear autoantigen Sp-100; Together with PML, this tumor suppressor is a major constituent of the PML bodies, a subnuclear organelle involved in a large number of physiological processes including cell growth, differentiation and apoptosis. Functions as a transcriptional coactivator of ETS1 and ETS2. Under certain conditions, it may also act as a corepressor of ETS1 preventing its binding to DNA…
10090.ENSMUSP00000029839	Spata1	-2.80686	0.0270202	Spermatogenesis-associated protein 1; Spermatogenesis associated 1
10090.ENSMUSP00000036964	Spata6	-3.12717	2.2e-05	Spermatogenesis-associated protein 6; Required for formation of the sperm connecting piece during spermiogenesis. Sperm connecting piece is essential for linking the developing flagellum to the head during late spermiogenesis. May be involved in myosin-based microfilament transport through interaction with myosin subunits
10090.ENSMUSP00000096541	Spc24	-3.201	0.00087996	Kinetochore protein Spc24; Acts as a component of the essential kinetochore- associated NDC80 complex, which is required for chromosome segregation and spindle checkpoint activity. Required for kinetochore integrity and the organization of stable microtubule binding sites in the outer plate of the kinetochore. The NDC80 complex synergistically enhances the affinity of the SKA1 complex for microtu…
10090.ENSMUSP00000035762	Spef2	-1.70214	0.00131091	Sperm flagellar protein 2; Required for correct axoneme development
10090.ENSMUSP00000059499	Spin2c	-2.0659	0.000432594	Spindlin-2C; May be involved in the regulation of cell cycle progression. Exhibits H3K4me3-binding activity
10090.ENSMUSP00000032994	Spns1	-1.98288	0.00799404	Protein spinster homolog 1; Sphingolipid transporter. May be involved in necrotic or autophagic cell death (By similarity)
10090.ENSMUSP00000053671	Sptssa	-1.76532	4.54e-06	Serine palmitoyltransferase small subunit A; Stimulates the activity of serine palmitoyltransferase (SPT). The composition of the serine palmitoyltransferase (SPT) complex determines the substrate preference. The SPTLC1-SPTLC2- SPTSSA complex shows a strong preference for C16-CoA substrate, while the SPTLC1-SPTLC3-SPTSSA isozyme uses both C14-CoA and C16- CoA as substrates, with a slight preferen…
10090.ENSMUSP00000095195	Srgap2	-1.6621	0.0315558	SLIT-ROBO Rho GTPase-activating protein 2; RAC1 GTPase activating protein (GAP) that binds and deforms membranes, and regulates actin dynamics to regulate cell migration and differentiation. Plays an important role in different aspects of neuronal morphogenesis and migration mainly during development of the cerebral cortex. This includes the biogenesis of neurites, where it is required for both a…
10090.ENSMUSP00000085734	Srpk2	-1.86072	0.000410609	SRSF protein kinase 2; Serine/arginine-rich protein-specific kinase which specifically phosphorylates its substrates at serine residues located in regions rich in arginine/serine dipeptides, known as RS domains and is involved in the phosphorylation of SR splicing factors and the regulation of splicing. Promotes neuronal apoptosis by up-regulating cyclin-D1 (CCND1) expression. This is done by the…
10090.ENSMUSP00000004094	Ssbp2	-2.72813	7.28e-08	Single-stranded DNA binding protein 2
10090.ENSMUSP00000124312	Ssh1	-2.30693	0.00769793	Protein phosphatase Slingshot homolog 1; Protein phosphatase which regulates actin filament dynamics. Dephosphorylates and activates the actin binding/depolymerizing factor cofilin, which subsequently binds to actin filaments and stimulates their disassembly. Inhibitory phosphorylation of cofilin is mediated by LIMK1, which may also be dephosphorylated and inactivated by this protein
10090.ENSMUSP00000115756	St3gal6	-2.17572	1.37e-10	Type 2 lactosamine alpha-2,3-sialyltransferase; Involved in the synthesis of sialyl-paragloboside, a precursor of sialyl-Lewis X determinant. Has a alpha-2,3- sialyltransferase activity toward Gal-beta1,4-GlcNAc structure on glycoproteins and glycolipids. Has a restricted substrate specificity, it utilizes Gal-beta1,4-GlcNAc on glycoproteins, and neolactotetraosylceramide and neolactohexaosylcera…
10090.ENSMUSP00000068598	St6galnac3	-4.4114	0.00022727	Alpha-N-acetylgalactosaminide alpha-2,6-sialyltransferase 3; Involved in the biosynthesis of ganglioside GD1A from GM1B. Transfers CMP-NeuAc with an alpha-2,6-linkage to GalNAc residue on NeuAc-alpha-2,3-Gal-beta-1,3-GalNAc of glycoproteins and glycolipids. ST6GalNAcIII prefers glycolipids to glycoproteins; Belongs to the glycosyltransferase 29 family
10090.ENSMUSP00000058455	St7l	-1.73198	0.0170276	Suppression of tumorigenicity 7-like
10090.ENSMUSP00000043477	St8sia4	-2.24481	0.029016	CMP-N-acetylneuraminate-poly-alpha-2,8-sialyltransferase; Catalyzes the polycondensation of alpha-2,8-linked sialic acid required for the synthesis of polysialic acid (PSA), which is present on the embryonic neural cell adhesion molecule (N-CAM), necessary for plasticity of neural cells
10090.ENSMUSP00000070876	Stambp	-1.90761	0.00314414	STAM-binding protein; Zinc metalloprotease that specifically cleaves 'Lys-63'- linked polyubiquitin chains. Does not cleave 'Lys-48'-linked polyubiquitin chains (By similarity). Plays a role in signal transduction for cell growth and MYC induction mediated by IL-2 and GM-CSF. Potentiates BMP (bone morphogenetic protein) signaling by antagonizing the inhibitory action of SMAD6 and SMAD7 (By simila…
10090.ENSMUSP00000030636	Stmn1	-1.94664	0.000600242	Stathmin; Involved in the regulation of the microtubule (MT) filament system by destabilizing microtubules. Prevents assembly and promotes disassembly of microtubules. Phosphorylation at Ser- 16 may be required for axon formation during neurogenesis (By similarity). Involved in the control of the learned and innate fear
10090.ENSMUSP00000099361	Strada	-1.64458	0.0278348	STE20-related kinase adapter protein alpha; Pseudokinase which, in complex with CAB39/MO25 (CAB39/MO25alpha or CAB39L/MO25beta), binds to and activates STK11/LKB1. Adopts a closed conformation typical of active protein kinases and binds STK11/LKB1 as a pseudosubstrate, promoting conformational change of STK11/LKB1 in an active conformation (By similarity)
10090.ENSMUSP00000120830	Strn	-1.54409	0.0490637	Striatin; Binds calmodulin in a calcium dependent manner. May function as scaffolding or signaling protein; Belongs to the WD repeat striatin family
10090.ENSMUSP00000109761	Stx18	-1.60969	0.0177833	Syntaxin-18; Syntaxin that may be involved in targeting and fusion of Golgi-derived retrograde transport vesicles with the ER; Belongs to the syntaxin family
10090.ENSMUSP00000005509	Stx1a	-1.70506	0.00225894	Syntaxin-1A; Plays a role in hormone and neurotransmitter exocytosis (By similarity). Potentially involved in docking of synaptic vesicles at presynaptic active zones. May mediate Ca(2+)- regulation of exocytosis acrosomal reaction in sperm
10090.ENSMUSP00000088014	Stxbp3b	-2.69455	0.0360489	Syntaxin-binding protein 3B; Belongs to the STXBP/unc-18/SEC1 family
10090.ENSMUSP00000131454	Supt20	-1.72809	0.00597667	Transcription factor SPT20 homolog; Required for MAP kinase p38 (MAPK11, MAPK12, MAPK13 and/or MAPK14) activation during gastrulation. Required for down- regulation of E-cadherin during gastrulation by regulating E- cadherin protein level downstream from NCK-interacting kinase (NIK) and independently of the regulation of transcription by FGF signaling and Snail. Required for starvation-induced AT…
10090.ENSMUSP00000104223	Suv420h2	-1.56973	0.0416906	Histone-lysine N-methyltransferase KMT5C; Histone methyltransferase that specifically trimethylates 'Lys-20' of histone H4. H4 'Lys-20' trimethylation represents a specific tag for epigenetic transcriptional repression. Mainly functions in pericentric heterochromatin regions, thereby playing a central role in the establishment of constitutive heterochromatin in these regions. KMT5C is targeted to…
[truncated: 130 more rows]

## Sheet: 75 Infl up
ID	Name	FoldChange	adjusted pvalue	Annotation
[truncated: 75 more rows]

[truncated: 3 more sheets: 152 Inf down, 59 Ag infl infl up, 97 Ag infl infl down]
