# Supplementary material for: Memory CD8+ T cells mediate early pathogen-specific protection via localized delivery of chemokines and IFNγ to clusters of monocytes
Source: Sci Adv. 2021 Sep 1;7(36):eabf9975. doi: 10.1126/sciadv.abf9975 (PMC8442869; doi:10.1126/sciadv.abf9975)
Supplement: Supplementary file 2 — Tables S1 to S3 [file sciadv.abf9975_tables_s1_to_s3.zip › sciadv.abf9975_Table_S3.xlsx]

## Sheet: Table S1
Reagent/Antibody		Fluorochrome	Clone	Purchased from
FACS	Working concentration
anti-CCL3	0.5µg/stain	unconjugated	polyclonal goat	R&D Systems
anti-CCL4	0.5µg/stain	unconjugated	polyclonal goat	R&D Systems
anti-XCL1	0.5µg/stain	unconjugated	polyclonal goat	R&D Systems
anti-CD8a	1/250	FITC, PcP, APC, Alexa 700, BV510, PE-Cy7	53-6.7	eBiosciences
anti-CD4	1/250	FITC, PE, APC, Alexa 700	RM4-5	eBiosciences
anti-CD3	1/250	Alexa 488, BV510, PcP	145-2C11 or 17A2	eBiosciences
anti-CD11b	see next	PB (1/1000), FITC(1/250)	M1/70	eBiosciences
anti-CD11c	1/200	PE-Cy7	N418	eBiosciences
anti-Ly6C	1/200	PcP	HK1.4	eBiosciences
anti-CD45	1/250	Alexa 700	30F11	eBiosciences
anti-CD45.1	1/250	FITC, PE, Pacific Blue	A20	eBiosciences
anti-CD45.2	1/250	Alexa 700, PE, APC	104	eBiosciences
anti-KLRG1	1/300	PE-Cy7	2F1	BD Biosciences
anti-CD86	1/200	FITC	GL1	BD Biosciences
anti-IRF4	1/200	PE-Cy7	3E4	eBiosciences
anti-CXCR3	1/200	PcP	CXCR3-173	eBiosciences
anti-CX3CR1	1/300	PE-Cy7	SA011F11	Biolegend
anti-CCR5	see next	biotin(1/100), PB (1/200)	2D7	BD Biosciences
anti-CCR1	1/200	AF700	643854	R&D Systems
anti-XCR1	1/200	PcP	ZET	Biolegend
anti-CXCL9	1/50	EF660	MIG2F5.5	eBiosciences
anti-CD54 (ICAM-1)	see next	Biotin (1/100), FITC (1/200)	3E2	BD Biosciences
anti-H-2Kd	1/100	APC	SF1-1.1.1	eBiosciences
anti-IFNg	1/250	PE, PcP, PE-Cy7, PB	XMG1.2	eBiosciences
anti-TNFα	1/300	PE-Cy7	MP6-XT22	BD Biosciences
anti-CD27	1/250	FITC	LG.7F9	eBiosciences
streptavidin	see next	APC (1/500), Pacific Blue (1/500), Alexa 700 (1/150), FITC (1/200), V510 (1/250)		eBiosciences
anti-goat	1/500	Alexa 488 , Alexa 647	Polyclonal (Donkey)	Invitrogen
Fluorescent microscopy
anti-Ly6C	5µg/mouse	PE	Polyclonal (Rabbit)	Thermo Fisher
In vitro stimulation
recombinant mouse CCL3	1µg/stain			Biolegend
recombinant mouse CCL4	1µg/stain			Biolegend
recombinant mouse XCL1	1µg/stain			Biolegend
In vitro depletion (negative selection)
anti-CD4	5µg		GK1.5	eBioscience
anti-B220	5µg		RA3-6B2	eBioscience
anti-MHCII	5µg		M5/114	eBioscience
anti-CD11b	5µg		M1/70	eBioscience
anti-CD8b	5µg		H35	eBioscience
anti-Ter119	5µg		Ter119	eBioscience
In vitro neutralization
anti-CCL3	10µg		polyclonal goat	R&D Systems
anti-CCL4	10µg		polyclonal goat	R&D Systems
anti-XCL1	10µg		polyclonal goat	R&D Systems
In vivo depletion
Diphteria toxin (DT)				Calbiochem
4-hydroxytamoxifen (Tx)				Sigma-Aldrich
