# Supplementary material for: Memory CD8+ T cells mediate early pathogen-specific protection via localized delivery of chemokines and IFNγ to clusters of monocytes
Source: Sci Adv. 2021 Sep 1;7(36):eabf9975. doi: 10.1126/sciadv.abf9975 (PMC8442869; doi:10.1126/sciadv.abf9975)
Supplement: Supplementary file 3 — Movies S1 to S3 [file sciadv.abf9975_movies_s1_to_s3.zip]

Archive with 3 entries (3 files):
- sciadv.abf9975_Movie_S1.mp4
- sciadv.abf9975_Movie_S2.mp4
- sciadv.abf9975_Movie_S3.mp4
